# Supplementary material for: Behavior-change interventions to improve antimicrobial stewardship in human health, animal health, and livestock agriculture: A systematic review
Source: PLOS Glob Public Health. 2023 May 8;3(5):e0001526. doi: 10.1371/journal.pgph.0001526 (PMC10166487; doi:10.1371/journal.pgph.0001526)
Supplement: S1 File — (XLSX) [file pgph.0001526.s002.xlsx]

## Sheet: S1 File
Unique ID	Title	Journal	Author	Year of Publication
98	Reducing Antimicrobial Usage in Small-Scale Chicken Farms in Vietnam: A 3-Year Intervention Study	FRONTIERS IN VETERINARY SCIENCE	Doan Hoang Phu; Nguyen Van Cuong; Dinh Bao Truong; Bach Tuan Kiet; Vo Be Hien; Ho Thi Viet Thu; Lam Kim Yen; Nguyen Thi Tuyet Minh; Padungtod, Pawin; Setyawan, Erry; Thwaites, Guy; Rushton, Jonathan; Carrique-Mas, Juan	2021
316	Implementation and evaluation of an antimicrobial stewardship programme in companion animal clinics: A stepped-wedge design intervention study	PLOS ONE	Hopman, Nonke E. M.; Portengen, Lutzen; Hulscher, Marlies E. J. L.; Heederik, Dick J. J.; Verheij, T. J. M.; Wagenaar, Jaap A.; Prins, Jan M.; Bosje, Tjerk; Schipper, Louska; van Geijlswijk, Ingeborg M.; Broens, Els M.	2019
528	Comparison of antimicrobial prescription patterns in calves in Switzerland before and after the launch of online guidelines for prudent antimicrobial use.	BMC Veterinary Research		2021
529	Antimicrobial prescriptions in cats in Switzerland before and after the introduction of an online antimicrobial stewardship tool.	BMC Veterinary Research	Hubbuch, A.; Lehner, C.; Hartnack, S.; Schuller, S.; Schüpbach-Regula, G.; Mevissen, M.; Peter, R.; Müntener, C.; N., H.; Willi, B.	2020
531	Effect of antimicrobial stewardship on antimicrobial prescriptions for selected diseases of dogs in Switzerland.	Journal of Veterinary Internal Medicine	Lehner, C.; Hubbuch, A.; Schmitt, K.; Schuepbach-Regula, G.; Willi, B.; Mevissen, M.; Peter, R.; Muentener, C. R.; Naegeli, H.; Schuller, S.	2020
533	Reducing antimicrobial use by implementing evidence-based, management-related prevention strategies in dairy cows in Switzerland.	Frontiers in Vet Science	Gerber, M.; Dürr, S.; Bodmer, M.	2021
534	An efficient cephalosporin stewardship programme in French swine production.	Veterinary Medicine and Science	Verliat, F.; Hemonic, A.; Chouet, S.; Coz, P. le; Liber, M.; Jouy, E.; Perrin-Guyomard, A.; Chevance, A.; Delzescaux, D.; Chauvin, C.	2021
535	Herd-specific interventions to reduce antimicrobial usage in pig production without jeopardising technical and economic performance.	Preventive Veterinary Medicine	Collineau, L.; Rojo-Gimeno, C.; Léger, A.; Backhans, A.; Loesken, S.; Nielsen, E. O.; Postma, M.; Emanuelson, U.; grosse Beilage, E.; Sjölund, M.; Wauters, E.; Stärk, K. D. C.; Dewulf, J.; Belloc, C.; Krebs, S.	2017
539	Effect of structural animal health planning on antimicrobial use and animal health variables in conventional dairy farming in the Netherlands	J Dairy Sci	David C. Speksnijder,*1 Haitske Graveland,* Ineke A. J. M. Eijck,† René W. M. Schepers,‡ Dick J. J. Heederik,§ Theo J. M. Verheij,# and Jaap A. Wagenaar*	2017
540	Temporal relationship between decrease in antimicrobial prescription for Danish pigs and the “Yellow Card” legal intervention directed at reduction of antimicrobial use	Prev Vet Med	Jensen, VF et al	2014
59	A randomised controlled trial to reduce highest priority critically important antimicrobial prescription in companion animals	NATURE COMMUNICATIONS	Singleton, David A.; Rayner, Angela; Brant, Bethaney; Smyth, Steven; Noble, Peter-John M.; Radford, Alan D.; Pinchbeck, Gina L.	2021
