# Supplementary material for: Behavior-change interventions to improve antimicrobial stewardship in human health, animal health, and livestock agriculture: A systematic review
Source: PLOS Glob Public Health. 2023 May 8;3(5):e0001526. doi: 10.1371/journal.pgph.0001526 (PMC10166487; doi:10.1371/journal.pgph.0001526)
Supplement: S2 File — (XLSX) [file pgph.0001526.s003.xlsx]

## Sheet: S2 File
Unique ID	Title	Journal	Author	Year of Publication
4	The use of an antibiotic order form in a tertiary hospital: Influence on physicians' prescribing patterns	JOURNAL OF PHARMACY & PHARMACOGNOSY RESEARCH	Duc Chien Vo; Tuan Anh Mai; Thu Thao Nguyen; Dang Thoai Nguyen; Thi Ha Vo	2021
6	Impact and barriers of a pharmacist-led practice with computerized reminders on intravenous to oral antibiotic conversion for community-acquired pneumonia inpatients	JOURNAL OF CLINICAL PHARMACY AND THERAPEUTICS	Xu, Shanshan; Wang, Xin; Song, Zhihui; Han, Furong; Zhang, Chao	2021
8	Effect of Rapid Respiratory Virus Testing on Antibiotic Prescribing Among Children Presenting to the Emergency Department With Acute Respiratory Illness A Randomized Clinical Trial	JAMA NETWORK OPEN	Rao, Suchitra; Lamb, Molly M.; Moss, Angela; Mistry, Rakesh D.; Grice, Kathleen; Ahmed, Wasiu; Santos-Cantu, Daniela; Kitchen, Elizabeth; Patel, Chandni; Ferrari, Ilaria; Dominguez, Samuel R.	2021
9	Changes in antibiotic prescription following an education strategy for acute respiratory infections	NPJ PRIMARY CARE RESPIRATORY MEDICINE	Delsors, Eloisa; Monso, Francisco; Lopez-Roman, Francisco Javier; Menarguez-Puche, Juan Francisco; Gonzalez-Barbera, Maria; Hukelova, Hana; Martinez-Ros, Maria Teresa; Lopez-Santiago, Asensio	2021
10	Reducing the use of empiric antibiotic therapy in COVID-19 on hospital admission	BMC INFECTIOUS DISEASES	Pettit, Natasha N.; Nguyen, Cynthia T.; Lew, Alison K.; Bhagat, Palak H.; Nelson, Allison; Olson, Gregory; Ridgway, Jessica P.; Pho, Mai T.; Pagkas-Bather, Jade	2021
11	Perioperatiye antimicrobial prophylaxis in adult patients: The first multicenter clinical practice audit with intervention in Greek surgical departments	INFECTION CONTROL AND HOSPITAL EPIDEMIOLOGY	Chorafa, Elisavet; Iosifidis, Elias; Tsiodras, Sotirios; Skoutelis, Athanasios; Kourkouni, Eleni; Kopsidas, Ioannis; Tsopela, Grammatiki-Christina; Chorianopoulou, Evangelia; Triantafyllou, Christos; Kourlaba, Georgia; Zaoutis, Theoklis; Roilides, Emmanuel	2021
12	Outcomes of an ambulatory care pharmacist-led antimicrobial stewardship program within a family medicine resident clinic	INFECTION CONTROL AND HOSPITAL EPIDEMIOLOGY	Westerhof, Lindsey R.; Dumkow, Lisa E.; Hanrahan, Tarajo L.; McPharlin, Samantha, V; Egwuatu, Nnaemeka E.	2021
14	Short-Duration Electronic Health Record Option Buttons to Reduce Prolonged Length of Antibiotic Therapy in Outpatients	PEDIATRICS	Sun, Shan; Jones, Roderick C.; Fricchione, Marielle J.; Scardina, Tonya L.; Healy, Daniel; Patel, Rupal M.; Patel, Sameer J.	2021
26	Implementation of a multidisciplinary infections conference improves the treatment of spondylodiscitis	SCIENTIFIC REPORTS	Ntalos, D.; Schoof, B.; Thiesen, D. M.; Viezens, L.; Kleinertz, H.; Rohde, H.; Both, A.; Luebke, A.; Strahl, A.; Dreimann, M.; Stangenberg, M.	2021
29	Impact of an Antimicrobial Stewardship Program on the Incidence of Carbapenem Resistant Gram-Negative Bacilli: An Interrupted Time-Series Analysis	ANTIBIOTICS-BASEL	Lopez-Vinau, Teresa; Penalva, German; Garcia-Martinez, Lucrecia; Caston, Juan Jose; Munoz-Rosa, Montserrat; Cano, Angela; Recio, Manuel; Cisneros, Jose Miguel; Perez-Nadales, Elena; Rumbao Aguirre, Jose; Garcia-Martinez, Elena; Salcedo, Inmaculada; del Prado, Jose Ramon; de la Fuente, Carmen; Martinez-Martinez, Luis; Gracia-Ahufinger, Irene; Torre-Cisneros, Julian	2021
30	A Pragmatic Study to Evaluate the Use of a Rapid Diagnostic Test to Detect Group A Streptococcal Pharyngitis in Children With the Aim of Reducing Antibiotic Use in a UK Emergency Department	PEDIATRIC EMERGENCY CARE	Bird, Chris; Winzor, Gemma; Lemon, Katherine; Moffat, Alasdair; Newton, Tina; Gray, Jim	2021
33	Impact of a Pharmacist-Led Antimicrobial Stewardship Program on the Number of Days of Antimicrobial Therapy for Uncomplicated Gram-Negative Bacteremia in a Community Hospital	CUREUS	Fukuda, Tetsuya; Tanuma, Kentaro; Iio, Satoru; Saito, Jympei; Komura, Makoto; Yamatani, Akimasa	2021
42	Use of a Procalcitonin-guided Antibiotic Treatment Algorithm in the Pediatric Intensive Care Unit	PEDIATRIC INFECTIOUS DISEASE JOURNAL	Katz, Sophie E.; Crook, Jennifer; Gillon, Jessica; Stanford, J. Eric; Wang, Li; Colby, Jennifer M.; Banerjee, Ritu	2021
45	Intermittent Education and Audit and Feedback Reduce Inappropriate Prescribing of Oral Third-Generation Cephalosporins for Pediatric Upper Respiratory Tract Infections	JOINT COMMISSION JOURNAL ON QUALITY AND PATIENT SAFETY	Taylor, Margaret; Liechti, Sara; Palazzi, Debra	2021
58	Evaluating the Addition of a Clinical Pharmacist Service to a Midlevel Provider-Driven Culture Follow-up Program in a Community Emergency Department	JOURNAL OF PHARMACY TECHNOLOGY	Rainess, Rebecca Ann; Patel, Vishal V.; Cavanaugh, Joseph Brian; Hill, Jessica	2021
61	Short and long term impact of combining restrictive and enabling interventions to reduce aztreonam consumption in a community hospital	INTERNATIONAL JOURNAL OF CLINICAL PHARMACY	Mody, Dviti; Burke, Christopher; Minson, Quentin	2021
66	Impact of a Mortality Prediction Rule for Organizing and Guiding Antimicrobial Stewardship Program Activities	OPEN FORUM INFECTIOUS DISEASES	Collins, Curtis D.; Kollmeyer, Scott; Scheidel, Caleb; Dietzel, Christopher J.; Leeman, Lauren R.; Morrin, Cheryl; Malani, Anurag N.	2021
70	Impact of an antimicrobial stewardship and monitoring of infection control bundle in a surgical intensive care unit of a tertiary-care hospital in India	JOURNAL OF GLOBAL ANTIMICROBIAL RESISTANCE	Panditrao, Aditi; Shafiq, Nusrat; Kumar-M, Praveen; Sekhon, Amritpal Kaur; Biswal, Manisha; Singh, Gurpreet; Kaur, Kulbeer; Ray, Pallab; Malhotra, Samir; Gautam, Vikas; Gupta, Rajesh; Gupta, Vikas; Yadav, T. D.; Laroiya, Ishita; Kumar, Hemanth; Salvania, Ajay	2021
71	Reducing Duration of Antibiotic Use for Presumed Neonatal Early-Onset Sepsis in Greek NICUs. A "Low-Hanging Fruit" Approach	ANTIBIOTICS-BASEL	Kopsidas, Ioannis; Tsopela, Grammatiki-Christina; Molocha, Nafsika-Maria; Bouza, Eleni; Chorafa, Elisavet; Chorianopoulou, Evangelia; Giapros, Vasileios; Gkentzi, Despoina; Gkouvas, Theodoros; Kapetanaki, Anastasia; Karachristou, Korina; Karavana, Georgia; Kourkouni, Eleni; Kourlaba, Georgia; Lithoxopoulou, Maria; Papaevangelou, Vassiliki; Polychronaki, Maria; Roilides, Emmanuel; Siahanidou, Tani…	2021
73	Application of Standardized Antimicrobial Administration Ratio as a Motivational Tool within a Multi-Hospital Healthcare System	PHARMACY	Shealy, Stephanie; Kohn, Joseph; Yongue, Emily; Troficanto, Casey; Bookstaver, P. Brandon; Justo, Julie Ann; Winders, Hana R.; Dash, Sangita; Al-Hasan, Majdi N.	2021
75	Association of a Safety Program for Improving Antibiotic Use With Antibiotic Use and Hospital-Onset Clostridioides difficile Infection Rates Among US Hospitals	JAMA NETWORK OPEN	Tamma, Pranita D.; Miller, Melissa A.; Dullabh, Prashila; Ahn, Roy; Speck, Kathleen; Gao, Yue; Scherpf, Erik; Cosgrove, Sara E.	2021
76	Impact of Clinical Decision Support on Azithromycin Prescribing in Primary Care Clinics	JOURNAL OF GENERAL INTERNAL MEDICINE	May, Alexandria; Hester, Allison; Quairoli, Kristi; Wong, Jordan R.; Kandiah, Sheetal	2021
80	The Impact of Antimicrobial Stewardship Program on Injudicious Use of Cefuroxime	FRONTIERS IN PHARMACOLOGY	Arulappen, Ann L.; Danial, Monica; Haron, Norliza; Hau, Lim Choo; Khan, Amer Hayat	2021
84	Impact of an Antimicrobial Stewardship Program-bundled initiative utilizing Accelerate Pheno (TM) system in the management of patients with aerobic Gram-negative bacilli bacteremia	INFECTION	Walsh, Thomas L.; Bremmer, Derek N.; Moffa, Matthew A.; Trienski, Tamara L.; Buchanan, Carley; Stefano, Kelly; Hand, Catharine; Taylor, Tricia; Kasarda, Karen; Shively, Nathan R.; Bhanot, Nitin; Cheronis, Nicholas; DiSilvio, Briana E.; Cho, Christian Y.; Carr, Dustin R.	2021
85	Improved Antibiotic Prescribing Practices for Respiratory Infections Through Use of Computerized Order Sets and Educational Sessions in Pediatric Clinics	OPEN FORUM INFECTIOUS DISEASES	Zahlanie, Yorgo; Mang, Norman S.; Lin, Kevin; Hynan, Linda S.; Prokesch, Bonnie C.	2021
86	Impact of an antimicrobial stewardship programme on reducing broad-spectrum antibiotic use and its effect on carbapenem-resistant Acinetobacter baumannii (CRAb) in hospitals in Jordan	JOURNAL OF ANTIMICROBIAL CHEMOTHERAPY	Yusef, Dawood; Hayajneh, Wail A.; Issa, Ali Bani; Haddad, Rami; Al-Azzam, Sayer; Lattyak, Elizabeth A.; Lattyak, William J.; Gould, Ian; Conway, Barbara R.; Bond, Stuart; Conlon-Bingham, Geraldine; Aldeyab, Mamoon A.	2021
88	Impact of an Antibiotic Stewardship Program on the Incidence of Resistant Escherichia coli: A Quasi-Experimental Study	ANTIBIOTICS-BASEL	Ziv-On, Elad; Friger, Michael D.; Saidel-Odes, Lisa; Borer, Abraham; Shimoni, Orly; Nikonov, Anna; Nesher, Lior	2021
90	Mapping the Implementation of a Clinical Pharmacist-Driven Antimicrobial Stewardship Programme at a Tertiary Care Centre in South India	ANTIBIOTICS-BASEL	Nampoothiri, Vrinda; Sudhir, Akkulath Sangita; Joseph, Mariam Varsha; Mohamed, Zubair; Menon, Vidya; Charani, Esmita; Singh, Sanjeev	2021
91	Long-Term Impact of an Educational Antimicrobial Stewardship Program on Management of Patients with Hematological Diseases	ANTIBIOTICS-BASEL	Guisado-Gil, Ana Belen; Aguilar-Guisado, Manuela; Penalva, German; Lepe, Jose Antonio; Espigado, Ildefonso; Rodriguez-Arboli, Eduardo; Gonzalez-Campos, Jose; Rodriguez-Torres, Nancy; Montero-Cuadrado, Maria Isabel; Falantes-Gonzalez, Jose Francisco; Reguera-Ortega, Juan Luis; Gil-Navarro, Maria Victoria; Molina, Jose; Perez-Simon, Jose-Antonio; Cisneros, Jose Miguel	2021
93	The impact of a stewardship program on antibiotic administration in community-acquired pneumonia: Results from an observational before-after study	INTERNATIONAL JOURNAL OF INFECTIOUS DISEASES	Fally, Markus; Diernaes, Emma; Israelsen, Simone; Tarp, Britta; Benfield, Thomas; Kolte, Lilian; Ravn, Pernille	2021
96	The Kinetics of an Antibiotic Stewardship Intervention: A Quasi-Experimental Study	INFECTIOUS DISEASES AND THERAPY	Shafat, Tali; Shimoni, Orly; Nikonov, Anna; Nesher, Lior	2021
104	Assessment of implementation of antibiotic stewardship program in surgical prophylaxis at a secondary care hospital in Ras Al Khaimah, United Arab Emirates	SCIENTIFIC REPORTS	Alshehhi, Hessa Saleh; Ali, Areeg Anwer; Jawhar, Duaa Salem; Aly, Essam Mahran; Swamy, Srinivas; Fattah, Manal Abdel; Drweesh, Khawla Abdullah; Alsaadi, Azzan	2021
107	Effect of educational intervention on the appropriate use of oral antimicrobials in oral and maxillofacial surgery: a retrospective secondary data analysis	BMC ORAL HEALTH	Kusumoto, Junya; Uda, Atsushi; Kimura, Takeshi; Furudoi, Shungo; Yoshii, Ryosuke; Matsumura, Megumi; Miyara, Takayuki; Akashi, Masaya	2021
120	Effects of a Paediatric Antimicrobial Stewardship Program on Antimicrobial Use and Quality of Prescriptions in Patients with Appendix-Related Intraabdominal Infections	ANTIBIOTICS-BASEL	Simo, Silvia; Velasco-Arnaiz, Eneritz; Rios-Barnes, Maria; Lopez-Ramos, Maria Goretti; Monsonis, Manuel; Urrea-Ayala, Mireia; Jordan, Iolanda; Casadevall-Llandrich, Ricard; Ormazabal-Kirchner, Daniel; Cuadras-Palleja, Daniel; Tarrado, Xavier; Prat, Jordi; Sanchez, Emilia; Noguera-Julian, Antoni; Fortuny, Claudia	2021
121	Impact of a non-compulsory antifungal stewardship program on overuse and misuse of antifungal agents in a tertiary care hospital	INTERNATIONAL JOURNAL OF ANTIMICROBIAL AGENTS	Markogiannakis, Antonios; Korantanis, Konstantinos; Gamaletsou, Maria N.; Samarkos, Michael; Psichogiou, Mina; Daikos, George; Sipsas, Nikolaos, V	2021
124	Antimicrobial stewardship intervention to reduce unnecessary antibiotic doses in neonates	AMERICAN JOURNAL OF INFECTION CONTROL	Newby, Brandi; Mok, Sandy H. S.; Sun, Yi	2021
126	Enhanced antimicrobial stewardship based on rapid phenotypic antimicrobial susceptibility testing for bacteraemia in patients with haematological malignancies: a randomized controlled trial	CLINICAL MICROBIOLOGY AND INFECTION	Kim, J-H; Kim, I; Kang, C. K.; Jun, K-, I; Yoo, S. H.; Chun, J. Y.; Jung, J.; Kim, Y. J.; Kim, D. Y.; Jo, H. B.; Koh, Y.; Shin, D-Y; Hong, J.; Kim, N. J.; Yoon, S-S; Kim, T. S.; Park, W. B.; Oh, M-d	2021
128	Decreased Overall and Inappropriate Antibiotic Prescribing in a Veterans Affairs Hospital Emergency Department following a Peer Comparison-Based Stewardship Intervention	ANTIMICROBIAL AGENTS AND CHEMOTHERAPY	Buehrle, Deanna J.; Phulputo, Rameez H.; Wagener, Marilyn M.; Clancy, Cornelius J.; Decker, Brooke K.	2021
129	Impact of a Systematic Pharmacist-Initiated Antibiotic Time-Out Intervention for Hospitalized Adults	JOURNAL OF PHARMACY PRACTICE	Paulson, Calley M.; Handley, Jillian F.; Dilworth, Thomas J.; Persells, Dan; Prusi, Rachael Y.; Brummitt, Charles F.; Torres, Katherine M.; Skrupky, Lee P.	2020
132	Improving the quality of antibiotic prescribing through an educational intervention delivered through the out-of-hours general practice service in Ireland	EUROPEAN JOURNAL OF GENERAL PRACTICE	O'Connor, Nuala; Breen, Roisin; Carton, Micheal; Mc Grath, Ina; Deasy, Norma; Collins, Claire; Vellinga, Akke	2020
133	Impact of a multifaceted intervention to improve antibiotic prescribing: a pragmatic cluster-randomised controlled trial	ANTIMICROBIAL RESISTANCE AND INFECTION CONTROL	Figueiras, Adolfo; Lopez-Vazquez, Paula; Gonzalez-Gonzalez, Cristian; Vazquez-Lago, Juan Manuel; Pineiro-Lamas, Maria; Lopez-Duran, Ana; Sanchez, Coro; Herdeiro, Maria Teresa; Zapata-Cachafeiro, Maruxa	2020
139	Infectious Disease Team Review Using Antibiotic Switch and Discharge Criteria Shortens the Duration of Intravenous Antibiotic: A Single-Center Cluster-Randomized Controlled Trial in Thailand	OPEN FORUM INFECTIOUS DISEASES	Wongkamhla, Thanyarak; Khan-asa, Buddharat; Tongsai, Sasima; Angkasekwinai, Nasikarn	2020
140	An audit of community-acquired pneumonia antimicrobial compliance using an intervention bundle in an Irish hospital	JOURNAL OF GLOBAL ANTIMICROBIAL RESISTANCE	O'Kelly, Brendan; Rueda-Benito, Ana; O'Regan, Mary; Finan, Katherine	2020
141	Evaluation of an Antimicrobial Stewardship Program for Wound and Burn Care in Three Hospitals in Nepal	ANTIBIOTICS-BASEL	Nauriyal, Varidhi; Rai, Shankar Man; Joshi, Rajesh Dhoj; Thapa, Buddhi Bahadur; Kaljee, Linda; Prentiss, Tyler; Maki, Gina; Shrestha, Basudha; Bajracharya, Deepak C.; Karki, Kshitij; Joshi, Nilesh; Acharya, Arjun; Banstola, Laxman; Poudel, Suresh Raj; Joshi, Anip; Dahal, Abhinav; Palikhe, Niranjan; Khadka, Sachin; Giri, Piyush; Lamichhane, Apar; Zervos, Marcus	2020
145	A pharmacist-led prospective antibiotic stewardship intervention improves compliance to community-acquired pneumonia guidelines in 39 public and private hospitals across South Africa	INTERNATIONAL JOURNAL OF ANTIMICROBIAL AGENTS	van den Bergh, Dena; Messina, Angeliki P.; Goff, Debra A.; van Jaarsveld, Andriette; Coetzee, Renier; de Wet, Yolande; Bronkhorst, Elmien; Brink, Adrian; Mendelson, Marc; Richards, Guy A.; Feldman, Charles; Schellack, Natalie	2020
146	Stewardship actions for device associated infections: An intervention study in the emergency intensive care unit	JOURNAL OF INFECTION AND PUBLIC HEALTH	El-Sokkary, Rehab H.; Negm, Essamedin M.; Othman, Howaydah A.; Tawfeek, Mohamed M.; Metwally, Wafaa S.	2020
149	Impact of expanding a paediatric OPAT programme with an antimicrobial stewardship intervention	ARCHIVES OF DISEASE IN CHILDHOOD	Huynh, Julie; Hodgson, Kate A.; Boyce, Suzanne; Ibrahim, Laila F.; Bryant, Penelope A.	2020
150	Implementing Antibiotic Stewardship in a Network of Urgent Care Centers	JOINT COMMISSION JOURNAL ON QUALITY AND PATIENT SAFETY	Laude, Jillian D.; Kramer, Harold P.; Lewis, Marie; Winiarz, Michael; Harrison, Cecelia K.; Zhang, Zugui; Drees, Marci	2020
152	The Impact of Evidence-Based Transformation on Healthcare Practices at a Teaching Hospital	CUREUS	Wali, Aisha; Ishtiaq, Annum; Rahim, Anum; Iftikhar, Sundus	2020
157	Implementing outpatient antimicrobial stewardship in a primary care office through ambulatory care pharmacist-led audit and feedback	JOURNAL OF THE AMERICAN PHARMACISTS ASSOCIATION	Burns, Kayla W.; Johnson, Kristen M.; Pham, Selena N.; Egwuatu, Nnaemeka E.; Dumkow, Lisa E.	2020
159	Antimicrobial Stewardship Optimization in the Emergency Department: The Effect of Multiplex Respiratory Pathogen Testing and Targeted Educational Intervention	JOURNAL OF APPLIED LABORATORY MEDICINE	Durant, Thomas J. S.; Kubilay, Nejla Zeynep; Reynolds, Jesse; Tarabar, Asim F.; Dembry, Louise M.; Peaper, David R.	2020
161	Cluster randomized trial of an antibiotic time-out led by a team-based pharmacist	INFECTION CONTROL AND HOSPITAL EPIDEMIOLOGY	Van Schooneveld, Trevor C.; Rupp, Mark E.; Cavaleiri, R. Jenifer; Lyden, Elizabeth; Rolek, Kiri	2020
166	Antibiotic appropriateness and adherence to local guidelines in perioperative prophylaxis: results from an antimicrobial stewardship intervention	ANTIMICROBIAL RESISTANCE AND INFECTION CONTROL	Segala, Francesco Vladimiro; Murri, Rita; Taddei, Eleonora; Giovannenze, Francesca; Del Vecchio, Pierluigi; Birocchi, Emanuela; Taccari, Francesco; Cauda, Roberto; Fantoni, Massimo	2020
170	Sustained Reductions in Overall and Unnecessary Antibiotic Prescribing at Primary Care Clinics in a Veterans Affairs Healthcare System Following a Multifaceted Stewardship Intervention	CLINICAL INFECTIOUS DISEASES	Buehrle, Deanna J.; Shively, Nathan R.; Wagener, Marilyn M.; Clancy, Cornelius J.; Decker, Brooke K.	2020
173	An antibiotic stewardship program in a surgical ICU of a resource-limited country: financial impact with improved clinical outcomes	JOURNAL OF PHARMACEUTICAL POLICY AND PRACTICE	Hussain, Kashif; Khan, Muhammad Faisal; Ambreen, Gul; Raza, Syed Shamim; Irfan, Seema; Habib, Kiren; Zafar, Hasnain	2020
185	Benefits of a Pediatric Antimicrobial Stewardship Program in Antimicrobial Use and Quality of Prescriptions in a Referral Children's Hospital	JOURNAL OF PEDIATRICS	Velasco-Arnaiz, Eneritz; Simo-Nebot, Silvia; Rios-Barnes, Maria; Ramos, Maria Goretti Lopez; Monsonis, Manuel; Urrea-Ayala, Mireia; Jordan, Iolanda; Mas-Comas, Anna; Casadevall-Llandrich, Ricard; Ormazabal-Kirchner, Daniel; Cuadras-Palleja, Daniel; Perez-Perez, Cristina; Millet-Elizalde, Marta; Sanchez-Ruiz, Emilia; Fortuny, Claudia; Noguera-Julian, Antoni	2020
190	Impact of the multidisciplinary antimicrobial stewardship team intervention focusing on carbapenem de-escalation: A single-centre and interrupted time series analysis	INTERNATIONAL JOURNAL OF CLINICAL PRACTICE	Suzuki, Ayako; Maeda, Masayuki; Yokoe, Takuya; Hashiguchi, Miyuki; Togashi, Mayumi; Ishino, Keiko	2021
202	Decreases in Antimicrobial Use Associated With Multihospital Implementation of Electronic Antimicrobial Stewardship Tools	CLINICAL INFECTIOUS DISEASES	Graber, Christopher J.; Jones, Makoto M.; Goetz, Matthew Bidwell; Madaras-Kelly, Karl; Zhang, Yue; Butler, Jorie M.; Weir, Charlene; Chou, Ann F.; Youn, Sarah Y.; Samore, Matthew H.; Glassman, Peter A.	2020
204	Impact of an Antimicrobial Stewardship Program on Resistance to Fluoroquinolones of Urinary Enterobacteriaceae Isolated From Nursing Home Residents: A Retrospective Cohort Study	JOURNAL OF THE AMERICAN MEDICAL DIRECTORS ASSOCIATION	Strazzulla, Alessio; Bokobza, Samuel; Ombandza, Edgar; Kherallah, Khadjah; Hommel, Stephane; Draidi, Raouf; Bonutto, Cedric; Zamponi, Dominique Bonnet; Gauzit, Remy; Diamantis, Sylvain	2020
208	Reducing Antibiotic Prescribing in Primary Care for Respiratory Illness	PEDIATRICS	Kronman, Matthew P.; Gerber, Jeffrey S.; Grundmeier, Robert W.; Zhou, Chuan; Robinson, Jeffrey D.; Heritage, John; Stout, James; Burges, Dennis; Hedrick, Benjamin; Warren, Louise; Shalowitz, Madeleine; Shone, Laura P.; Steffes, Jennifer; Wright, Margaret; Fiks, Alexander G.; Mangione-Smith, Rita	2020
209	Impact of Clinical Decision Support on Antibiotic Prescribing for Acute Respiratory Infections: a Cluster Randomized Implementation Trial	JOURNAL OF GENERAL INTERNAL MEDICINE	Mann, Devin; Hess, Rachel; McGinn, Thomas; Richardson, Safiya; Jones, Simon; Palmisano, Joseph; Chokshi, Sara Kuppin; Mishuris, Rebecca; McCullagh, Lauren; Park, Linda; Dinh-Le, Catherine; Smith, Paul; Feldstein, David	2020
210	Education vs Clinician Feedback on Antibiotic Prescriptions for Acute Respiratory Infections in Telemedicine: a Randomized Controlled Trial	JOURNAL OF GENERAL INTERNAL MEDICINE	Yan, Lily Du; Dean, Kristin; Park, Daniel; Thompson, James; Tong, Ian; Liu, Cindy; Hamdy, Rana F.	2021
211	Evaluation of a successful fluoroquinolone restriction intervention among high-risk patients: A mixed-methods study	PLOS ONE	Tischendorf, Jessica; Brunner, Matthew; Knobloch, Mary Jo; Schulz, Lucas; Barker, Anna; Wright, Marc-Oliver; Lepak, Alexander; Safdar, Nasia	2020
213	Antimicrobial Stewardship in a Hematological Malignancy Unit: Carbapenem Reduction and Decreased Vancomycin-Resistant Enterococcus Infection	CLINICAL INFECTIOUS DISEASES	Webb, Brandon J.; Majers, Jacob; Healy, Regan; Jones, Peter Bjorn; Butler, Allison M.; Snow, Greg; Forsyth, Sandra; Lopansri, Bert K.; Ford, Clyde D.; Hoda, Daanish	2020
216	The effectiveness of a simple antimicrobial stewardship intervention in general practice in Australia: a pilot study	BMC INFECTIOUS DISEASES	Neels, Alicia J.; Bloch, Aaron E.; Gwini, Stella M.; Athan, Eugene	2020
219	Impact of a Telehealth-Based Antimicrobial Stewardship Program in a Community Hospital Health System	CLINICAL INFECTIOUS DISEASES	Shively, Nathan R.; Moffa, Matthew A.; Paul, Kathleen T.; Wodusky, Eric J.; Schipani, Beth Ann; Cuccaro, Susan L.; Harmanos, Mark S.; Cratty, Michael S.; Chamovitz, Bruce N.; Walsh, Thomas L.	2020
223	The effect of intervention by an antimicrobial stewardship team on anaerobic bacteremia	ANAEROBE	Kuwabara, Gaku; Yukawa, Satomi; Yamada, Koichi; Imoto, Waki; Yamairi, Kazushi; Shibata, Wataru; Yoshii, Naoko; Watanabe, Tetsuya; Asai, Kazuhisa; Niki, Makoto; Nakaie, Kiyotaka; Okada, Yasuyo; Fujita, Akiko; Kaneko, Yukihiro; Kawaguchi, Tomoya; Kakeya, Hiroshi	2020
224	Prescriber Commitment Posters to Increase Prudent Antibiotic Prescribing in English General Practice: A Cluster Randomized Controlled Trial	ANTIBIOTICS-BASEL	Sallis, Anna; Bondaronek, Paulina; Sanders, Jet G.; Yu, Ly-Mee; Harris, Victoria; Vlaev, Ivo; Sanders, Michael; Tonkin-Crine, Sarah; Chadborn, Tim	2020
225	Pharmacist-supported antimicrobial stewardship in a retirement home	JOURNAL OF INFECTION AND CHEMOTHERAPY	Takito, Shigemichi; Kusama, Yoshiki; Fukuda, Haruhisa; Kutsuna, Satoshi	2020
228	Inappropriate use of carbapenems in an internal medicine ward: Impact of a carbapenem-focused antimicrobial stewardship program	EUROPEAN JOURNAL OF INTERNAL MEDICINE	Faraone, Antonio; Poggi, Alice; Cappugi, Chiara; Tofani, Lorenzo; Riccobono, Eleonora; Giani, Tommaso; Fortini, Alberto	2020
229	Impact of ambulatory antimicrobial stewardship on prescribing patterns for urinary tract infections	JOURNAL OF CLINICAL PHARMACY AND THERAPEUTICS	McCormick, Julia Z.; Cardwell, Sophia M.; Wheelock, Christopher; Wong, Carolyn M.; Vander Weide, Luke A.	2020
230	Use of chest X-ray in the assessment of community acquired pneumonia in primary care - an intervention study	SCANDINAVIAN JOURNAL OF PRIMARY HEALTH CARE	Anna, Moberg B.; Moa, Kling; Jakob, Paues; Goran, Fransson Sven; Magnus, Falk	2020
235	Utilizing Behavioral Science to Improve Antibiotic Prescribing in Rural Urgent Care Settings	OPEN FORUM INFECTIOUS DISEASES	Cummings, Patricia L.; Alajajian, Rita; May, Larissa S.; Grant, Russel; Greer, Hailey; Sontz, Jordan; Dezfuli, Massoud	2020
236	Effective Antimicrobial StewaRdship StrategIES (ARIES): Cluster Randomized Trial of Computerized Decision Support System and Prospective Review and Feedback	OPEN FORUM INFECTIOUS DISEASES	Heng, Shi Thong; Wong, Joshua; Young, Barnaby; Tay, Hui Lin; Tan, Sock Hoon; Yap, Min Yi; Teng, Christine B.; Ang, Brenda; Lee, Tau Hong; Tan, Hui Ling; Lew, Thomas W.; Lye, David Chien; Ng, Tat Ming	2020
238	A Multifaceted Antimicrobial Stewardship Program for the Treatment of Uncomplicated Cystitis in Nursing Home Residents	JAMA INTERNAL MEDICINE	Nace, David A.; Hanlon, Joseph T.; Crnich, Christopher J.; Drinka, Paul J.; Schweon, Steven J.; Anderson, Gulsum; Perera, Subashan	2020
239	Pending	CRITICAL CARE MEDICINE	Trivedi, Kavita K.; Bartash, Rachel; Letourneau, Alyssa R.; Abbo, Lilian; Fleisher, Jorge; Gagliardo, Christina; Kelley, Shannon; Nori, Priya; Rieg, Gunter K.; Silver, Phyllis; Srinivasan, Arjun; Vargas, Jaclyn; Ostrowsky, Belinda	2020
241	Improvement of dental prescribing practices using education and a prescribing tool: A pilot intervention study	BRITISH JOURNAL OF CLINICAL PHARMACOLOGY	Teoh, Leanne; Stewart, Kay; Marino, Rodrigo J.; McCullough, Michael J.	2021
242	A Feasible Laboratory-Strengthening Intervention Yielding a Sustainable Clinical Bacteriology Sector to Support Antimicrobial Stewardship in a Large Referral Hospital in Ethiopia	FRONTIERS IN PUBLIC HEALTH	Yansouni, Cedric P.; Seifu, Daniel; Libman, Michael; Alemayehu, Tinsae; Gizaw, Solomon; Johansen, Oystein Haarklau; Abebe, Workeabeba; Amogne, Wondwossen; Semret, Makeda	2020
246	Evaluation of a Pharmacist-Driven Procalcitonin Protocol for Lower Respiratory Tract Infections Using a Clinical Decision Support System	HOSPITAL PHARMACY	Teehan, Alyssa; Burke, Christopher; Minson, Quentin	2020
247	Impact of a Personalized Audit and Feedback Intervention on Antibiotic Prescribing Practices for Outpatient Pediatric Community-Acquired Pneumonia	CLINICAL PEDIATRICS	Diaz, Maria Carmen G.; Handy, Lori K.; Crutchfield, James H., Jr.; Cadilla, Adriana; Hossain, Jobayer; Werk, Lloyd N.	2020
250	Decreased Outpatient Fluoroquinolone Prescribing Using a Multimodal Antimicrobial Stewardship Initiative	OPEN FORUM INFECTIOUS DISEASES	Lin, Kevin; Zahlanie, Yorgo; Ortwine, Jessica K.; Mang, Norman S.; Wei, Wenjing; Brown, L. Steven; Prokesch, Bonnie C.	2020
251	Improving Antibiotic Prescribing for Children With Urinary Tract Infection in Emergency and Urgent Care Settings	PEDIATRIC EMERGENCY CARE	Poole, Nicole M.; Kronman, Matthew P.; Rutman, Lori; Weissman, Scott J.; Migita, Russell T.; Caglar, Derya; Zerr, Danielle M.	2020
252	Impact of a Diagnosis-Centered Antibiotic Stewardship on Incident Clostridioides difficile Infections in Older Inpatients: An Observational Study	ANTIBIOTICS-BASEL	Putot, Alain; Astruc, Karine; Barben, Jeremy; Mihai, Anca Maria; Nuss, Valentine; Bador, Julien; Putot, Sophie; Dipanda, Melanie; Laborde, Caroline; Vovelle, Jeremie; Da Silva, Sofia; Mazen, Emmanuel; Aho Glele, Ludwig Serge; Manckoundia, Patrick	2020
253	Pharmacist-Driven Culture and Sexually Transmitted Infection Testing Follow-Up Program in the Emergency Department	PHARMACY	Shealy, Stephanie C.; Alexander, Christine; Hardison, Tina Grof; Magagnoli, Joseph; Justo, Julie Ann; Derrick, Caroline; Kohn, Joseph; Winders, Hana Rac; Privette, Troy; Al-Hasan, Majdi N.; Bookstaver, P. Brandon	2020
255	Effectiveness and Sustainability of an Antimicrobial Stewardship Program for Perioperative Prophylaxis in Pediatric Surgery	PATHOGENS	Dona, Daniele; Luise, Dora; Barbieri, Elisa; Masiero, Nicola; Maita, Sonia; Antoniello, Luca; Zaoutis, Theoklis; Giaquinto, Carlo; Gamba, Piergiorgio	2020
259	Example of antimicrobial stewardship program in a community hospital in Italy	MEDECINE ET MALADIES INFECTIEUSES	Bolla, C.; Di Pietrantonj, C.; Ferrando, E.; Pernecco, A.; Salerno, A.; D'Orsi, M.; Chichino, G.	2020
263	Successful improvement of antibiotic prescribing at Primary Care in Andalusia following the implementation of an antimicrobial guide through multifaceted interventions: An interrupted time-series analysis	PLOS ONE	Fernandez-Urrusuno, Rocio; Meseguer Barros, Carmen Marina; Benavente Cantalejo, Regina Sandra; Hevia, Elena; Serrano Martino, Carmen; Irastorza Aldasoro, Aranzazu; Limon Mora, Juan; Lopez Navas, Antonio; Pascual de la Pisa, Beatriz	2020
265	A broad-spectrum beta-lactam-sparing stewardship program in a middle-income country public hospital: antibiotic use and expenditure outcomes and antimicrobial susceptibility profiles	BRAZILIAN JOURNAL OF INFECTIOUS DISEASES	Zequinao, Tiago; Gasparetto, Juliano; Oliveira, Dayana dos Santos; Silva, Gabriel Takahara; Telles, Joao Paulo; Tuon, Felipe Francisco	2020
267	Persuasive antimicrobial stewardship intervention in the context of a KPC outbreak: a controlled interrupted time series analysis	ANTIMICROBIAL RESISTANCE AND INFECTION CONTROL	Rocha-Pereira, Nuno; Figueiredo Dias, Paulo; Correia, Sofia; Shahriari, Shirin; Neves, Joao; Teixeira, Jose; Paiva, Jose Artur; Lima Alves, Carlos; Azevedo, Ana	2020
268	Effectiveness and safety of mandatory antimicrobial indications and durations and a pharmacist-driven 48-hour time-out in a pediatric hospital	AMERICAN JOURNAL OF HEALTH-SYSTEM PHARMACY	Wirtz, Ann L.; Burns, Alaina N.; Lee, Brian R.; Frank, Tammy S.; Fitzmaurice, Laura; Ogden, Richard K.; O'Neal, Brian C.; Goldman, Jennifer L.	2020
270	Impact of a Multifaceted Pharmacist-Led Intervention on Antimicrobial Stewardship in a Gastroenterology Ward: A Segmented Regression Analysis	FRONTIERS IN PHARMACOLOGY	Du Yaling; Li Jing; Wang Xinchun; Peng Xi; Wang Xiaoyi; He Wenying; Li Yan; Wang Xuemei; Yang Qiuxia; Zhang Xinping	2020
271	Clinical and economic effects of an antimicrobial stewardship intervention in a surgical intensive care unit	INFECTION	Stocker, Hartmut; Mehlhorn, Cornelia; Jordan, Kati; Eckholt, Leila; Jefferys, Laura; Arasteh, Keikawus	2020
272	Half of Prescribed Antibiotics Are Not Needed: A Pharmacist-Led Antimicrobial Stewardship Intervention and Clinical Outcomes in a Referral Hospital in Ethiopia	FRONTIERS IN PUBLIC HEALTH	Gebretekle, Gebremedhin Beedemariam; Haile Mariam, Damen; Abebe Taye, Workeabeba; Mulu Fentie, Atalay; Amogne Degu, Wondwossen; Alemayehu, Tinsae; Beyene, Temesgen; Libman, Michael; Gedif Fenta, Teferi; Yansouni, Cedric P.; Semret, Makeda	2020
273	Impact of a Multifaceted Antimicrobial Stewardship Intervention in a Primary Health Care Area: A Quasi-Experimental Study	FRONTIERS IN PHARMACOLOGY	March-Lopez, Pablo; Madridejos, Rosa; Tomas, Rosa; Boix, Lucia; Arcenillas, Paula; Gomez, Lucia; Padilla, Emma; Xercavins, Mariona; Martinez, Laura; Riera, Montserrat; Badia, Cristina; Nicolas, Jordi; Calbo, Esther	2020
274	Improvement in adherence to antibiotic duration of therapy recommendations for uncomplicated cystitis: a quasi-experimental study	FAMILY PRACTICE	Giancola, Stephanie E.; Higginbotham, John M.; Sutter, Deena E.; Spencer, Steven E.; Aden, James K.; Barsoumian, Alice E.	2020
275	Impact of Antimicrobial Stewardship Interventions on Appropriateness of Surgical Antibiotic Prophylaxis: How to Improve	ANTIBIOTICS-BASEL	Tiri, Beatrice; Bruzzone, Paolo; Priante, Giulia; Sensi, Emanuela; Costantini, Monya; Vernelli, Carlo; Martella, Lucia Assunta; Francucci, Marsilio; Andreani, Paolo; Mariottini, Alessandro; Capotorti, Andrea; D'Andrea, Vito; Francisci, Daniela; Cirocchi, Roberto; Cappanera, Stefano	2020
277	Clinical Impact of Rapid Species Identification From Positive Blood Cultures With Same-day Phenotypic Antimicrobial Susceptibility Testing on the Management and Outcome of Bloodstream Infections	CLINICAL INFECTIOUS DISEASES	Ehren, Kathrin; Meissner, Arne; Jazmati, Nathalie; Wille, Julia; Jung, Norma; Vehreschild, Joerg Janne; Hellmich, Martin; Seifert, Harald	2020
283	Effects of a Remote Antimicrobial Stewardship Program on Antimicrobial Use in a Regional Hospital System	PHARMACY	Knight, Joshua; Michal, Jessica; Milliken, Stephanie; Swindler, Jenna	2020
284	Outcomes of the PIRASOA programme, an antimicrobial stewardship programme implemented in hospitals of the Public Health System of Andalusia, Spain: an ecologic study of time-trend analysis	CLINICAL MICROBIOLOGY AND INFECTION	Rodriguez-Bano, J.; Perez-Moreno, M. A.; Penalva, G.; Garnacho-Montero, J.; Pinto, C.; Salcedo, I; Fernandez-Urrusuno, R.; Neth, O.; Gil-Navarro, M., V; Perez-Milena, A.; Sierra, R.; Estella, A.; Lupion, C.; Irastorza, A.; Marquez, J. L.; Pascual, A.; Rojo-Martin, M. D.; Perez-Lozano, M. J.; Valencia-Martin, R.; Cisneros, J. M.	2020
286	Antimicrobial stewardship in spinal cord injury: A multidisciplinary approach	JOURNAL OF SPINAL CORD MEDICINE	Clarke, Daniel; Nguyen, Daniel; Overton, Kristen	2020
292	Long-term impact of an educational antimicrobial stewardship programme in primary care on infections caused by extended-spectrum beta-lactamase-producing Escherichia coli in the community: an interrupted time-series analysis	LANCET INFECTIOUS DISEASES	Penalva, German; Fernandez-Urrusuno, Rocio; Maria Turmo, Jose; Hernandez-Soto, Rocio; Pajares, Ignacio; Carrion, Lucia; Vazquez-Cruz, Inmaculada; Botello, Blanca; Garcia-Robredo, Beatriz; Camara-Mestres, Manuel; Carlos Dominguez-Camacho, Juan; Maria Aguilar-Carnerero, Manuel; Antonio Lepe, Jose; de Cueto, Marina; Carmen Serrano-Martino, Maria; Carmen Dominguez-Jimenez, Maria; Dominguez-Castano, A…	2020
295	Efficacy of a stewardship intervention focused on reducing unnecessary use of non-Clostridioides difficile antibiotics in patients with Clostridioides difficile infection	INFECTION CONTROL AND HOSPITAL EPIDEMIOLOGY	Hecker, Michelle T.; Son, Andrea H.; Alhmidi, Heba; Wilson, Brigid M.; Wiest, Peter M.; Donskey, Curtis J.	2020
296	Outpatient antimicrobial stewardship: Optimizing patient care via pharmacist led microbiology review	AMERICAN JOURNAL OF INFECTION CONTROL	Wattengel, Bethany A.; Sellick, John A.; Mergenhagen, Kari A.	2020
297	Impact of an Antimicrobial Stewardship Team on Reducing Antiretroviral Medication Errors	ANNALS OF PHARMACOTHERAPY	Nimarko, Kwabena; Bandali, Aiman; Bias, Tiffany E.; Mindel, Sharon	2020
298	Assessment of the impact of clinical recommendations on antibiotic use for CAP and HCAP: results from an implementation program in an Academic Hospital	ANNALI DI IGIENE MEDICINA PREVENTIVA E DI COMUNITA	Cattani, G.; Madia, A.; Arnoldo, L.; Brunelli, L.; Celotto, D.; Grillone, L.; Valent, F.; Castriotta, L.; Pea, F.; Bassetti, M.; Brusaferro, S.	2020
301	The Impact of an Antibiotic Stewardship Program on the Consumption of Specific Antimicrobials and Their Cost Burden: A Hospital-wide Intervention	RISK MANAGEMENT AND HEALTHCARE POLICY	Mahmoudi, Laleh; Sepasian, Alireza; Firouzabadi, Dena; Akbari, Ali	2020
303	Evaluation of a clinical decision rule to guide antibiotic prescription in children with suspected lower respiratory tract infection in The Netherlands: A stepped-wedge cluster randomised trial	PLOS MEDICINE	van de Maat, Josephine S.; Peeters, Daphne; Nieboer, Daan; van Wermeskerken, Anne-Marie; Smit, Frank J.; Noordzij, Jeroen G.; Tramper-Stranders, Gerdien; Driessen, Gertjan J. A.; Obihara, Charlie C.; Punt, Jeanine; van der Lei, Johan; Polinder, Suzanne; Moll, Henriette A.; Oostenbrink, Rianne	2020
306	Reducing Fluoroquinolone Use and Clostridioides difficile Infections in Community Nursing Homes Through Hospital-Nursing Home Collaboration	JOURNAL OF THE AMERICAN MEDICAL DIRECTORS ASSOCIATION	Felsen, Christina B.; Ashley, Elizabeth S. Dodds; Barney, Grant R.; Nelson, Dallas L.; Nicholas, Joseph A.; Yang, Hongmei; Aydelotte, Marie E.; Karlic, Alexander; Nicholas, Nirmala C.; Petrone, Kim K.; Pine, Rena D.; Schabel, Scott L.; Medina-Walpole, Annette; Dumyati, Ghinwa K.	2020
307	Decrease in Antibacterial Use and Facility-Level Variability After the Introduction of Guidelines and Implementation of Physician-Pharmacist-Nurse Quality Circles in Swiss Long-term Care Facilities	JOURNAL OF THE AMERICAN MEDICAL DIRECTORS ASSOCIATION	Pluess-Suard, Catherine; Niquille, Anne; Hequet, Delphine; Kraehenbuehl, Severine; Pichon, Renaud; Zanetti, Giorgio; Bugnon, Olivier; Petignat, Christiane	2020
308	Improved Antibiotic Prescribing within a Veterans Affairs Primary Care System through a Multifaceted Intervention Centered on Peer Comparison of Overall Antibiotic Prescribing Rates	ANTIMICROBIAL AGENTS AND CHEMOTHERAPY	Shively, Nathan R.; Buehrle, Deanna J.; Wagener, Marilyn M.; Clancy, Cornelius J.; Decker, Brooke K.	2020
309	Assessment of Surgical Antibiotic Prophylaxis Compliance in Pediatrics: A Pre-post Quasi-experimental Study	PEDIATRIC INFECTIOUS DISEASE JOURNAL	Lombardi, Juliana; Nguy, Philippe; Ducharme, Antoine Robichaud; Thompson-Desormeaux, Felix; Ruo, Ni; Girard, Gabrielle; Schnitzer, Mireille E.; Thirion, Daniel J. G.; Papenburg, Jesse; Longpre, Audrey-Anne	2020
312	The effectiveness of repeating a social norm feedback intervention to high prescribers of antibiotics in general practice: a national regression discontinuity design	JOURNAL OF ANTIMICROBIAL CHEMOTHERAPY	Ratajczak, Michael; Gold, Natalie; Hailstone, Simon; Chadborn, Tim	2019
314	The intervention by an antimicrobial stewardship team can improve clinical and microbiological outcomes of resistant gram-negative bacteria	JOURNAL OF INFECTION AND CHEMOTHERAPY	Yamada, Koichi; Imoto, Waki; Yamairi, Kazushi; Shibata, Wataru; Namikawa, Hiroki; Yoshii, Naoko; Fujimoto, Hiroki; Nakaie, Kiyotaka; Okada, Yasuyo; Fujita, Akiko; Kawaguchi, Hiroshi; Shinoda, Yoshikatsu; Nakamura, Yasutaka; Kaneko, Yukihiro; Yoshida, Hisako; Kakeya, Hiroshi	2019
317	Improvement of Guideline Adherence After the Implementation of an Antibiotic Stewardship Program in a Secondary Care Pediatric Hospital	FRONTIERS IN PEDIATRICS	Metz, Jakob; Oehler, Philipp; Burggraf, Manuela; Burdach, Stefan; Behrends, Uta; Rieber, Nikolaus	2019
318	Impact of Antimicrobial Stewardship Interventions on Antimicrobial Utilization in Asymptomatic Bacteriuria	HOSPITAL PHARMACY	Shah, Punit J.; Ike, Chiamaka; Thibeaux, Meghan; Rodriguez, Emilyn; Maddox, Shermel-Edwards; Daoura, Nicolas	2019
319	Sustainable implementation of antibiotic stewardship on a surgical intensive care unit evaluated over a 10-year period	INFECTION	Schroeder, Stefan; Klein, Marie-Kathrin; Heising, Bernhard; Lemmen, Sebastian W.	2020
321	An Antimicrobial Stewardship Intervention Improves Adherence to Standard of Care for Staphylococcus aureus Bloodstream Infection	JOURNAL FOR HEALTHCARE QUALITY	Brock, James B.; Cretella, David A.; Parham, Jason J.	2019
323	Pending	INFECTION CONTROL AND HOSPITAL EPIDEMIOLOGY	VanLangen, Kali M.; Dumkow, Lisa E.; Axford, Katie L.; Havlichek, Daniel H.; Baker, Jacob J.; Drobish, Ian C.; Jameson, Andrew P.	2019
325	A new antibiotic stewardship program approach is effective on inappropriate surgical prophylaxis and discharge prescription	JOURNAL OF INFECTION IN DEVELOPING COUNTRIES	Karaali, Cem; Emiroglu, Mustafa; Atalay, Sabri; Sert, Ismail; Dursun, Ayberk; Kose, Sukran; Akbulut, Gokhan; Aydin, Cengiz	2019
329	Implementation of a Clinical Decision Support Tool to Improve Antibiotic IV-to-Oral Conversion Rates at a Community Academic Hospital	CANADIAN JOURNAL OF HOSPITAL PHARMACY	Kan, Tiffany; Kwan, Derrick; Chan, Thomas; Das, Pavani; Raybardhan, Sumit	2019
330	Impact of a checklist used by pharmacists on hospital antimicrobial use: a patient-level interrupted time series study	JOURNAL OF HOSPITAL INFECTION	Fortier, M.; Pistre, P.; Ferreira, V.; Pinsonneault, M.; Charbonneau, J. M.; Proulx, C.; Buisson, A.; Morency-Potvin, P.; Williamson, D.; Ang, A.	2019
332	The Association of Antibiotic Stewardship With Fluoroquinolone Prescribing in Michigan Hospitals: A Multi-hospital Cohort Study	CLINICAL INFECTIOUS DISEASES	Vaughn, Valerie M.; Gandhi, Tejal; Conlon, Anna; Chopra, Vineet; Malani, Anurag N.; Flanders, Scott A.	2019
333	Eight-Year Experience of Antimicrobial Stewardship Program and the Trend of Carbapenem Use at a Tertiary Acute-Care Hospital in Japan-The Impact of Postprescription Review and Feedback	OPEN FORUM INFECTIOUS DISEASES	Akazawa, Tsubasa; Kusama, Yoshiki; Fukuda, Haruhisa; Hayakawa, Kayoko; Kutsuna, Satoshi; Moriyama, Yuki; Ohashi, Hirotake; Tamura, Saeko; Yamamoto, Kei; Hara, Ryohei; Shigeno, Ayako; Ota, Masayuki; Ishikane, Masahiro; Tokita, Shunichiro; Terakado, Hiroyuki; Ohmagari, Norio	2019
335	Antimicrobial Stewardship Review of Automated Candidemia Alerts Using the Epic Stewardship Module Improves Bundle-of-Care Adherence	OPEN FORUM INFECTIOUS DISEASES	Pettit, Natasha N.; Han, Zhe; Nguyen, Cynthia T.; Choksi, Anish; Charnot-Katsikas, Angella; Beavis, Kathleen G.; Tesic, Vera; Pisano, Jennifer	2019
337	Antimicrobial stewardship by academic detailing improves antimicrobial prescribing in solid organ transplant patients	EUROPEAN JOURNAL OF CLINICAL MICROBIOLOGY & INFECTIOUS DISEASES	So, Miranda; Morris, Andrew M.; Nelson, Sandra; Bell, Chaim M.; Husain, Shahid	2019
341	Centralized Communication of Blood Culture Results Leveraging Antimicrobial Stewardship and Rapid Diagnostics	OPEN FORUM INFECTIOUS DISEASES	Shemanski, Shelby; Bennett, Nicholas; Essmyer, Cynthia; Kennedy, Kevin; Buchanan, Donna M.; Warnes, Andrew; Boyd, Sarah	2019
342	Effects of an automatic discontinuation of antibiotics policy: A novel approach to antimicrobial stewardship	AMERICAN JOURNAL OF HEALTH-SYSTEM PHARMACY	Bolten, Bailey C.; Bradford, J. Lacie; White, Brittany N.; Heath, Gregory W.; Sizemore, James M.; White, Cyle E.	2019
344	Impact of an Infectious Disease Specialist on an Antimicrobial Stewardship Program at a Resource-Limited, Non-Academic Community Hospital in Korea	JOURNAL OF CLINICAL MEDICINE	Kim, Yong Chan; Kim, Eun Jin; Heo, Jung Yeon; Choi, Young Hwa; Ahn, Jin Young; Jeong, Su Jin; Ku, Nam Su; Choi, Jun Yong; Yeom, Joon-sup; Kim, Ha Yan	2019
348	Clinical impact of an educational antimicrobial stewardship program associated with infectious diseases consultation targeting patients with cancer: Results of a 9-year quasi-experimental study with an interrupted time-series analysis	JOURNAL OF INFECTION	Molina, Jose; Noguer, Manuel; Antonio Lepe, Jose; Antonia Perez-Moreno, Maria; Aguilar-Guisado, Manuela; Lasso de la Vega, Roberto; Penalva, German; Carlos Crespo-Rivas, Juan; Victoria Gil-Navarro, Maria; Salvador, Javier; Miguel Cisneros, Jose	2019
349	The Effect of Expert Feedback on Antibiotic Prescribing in Pediatrics: Experimental Evidence	MEDICAL DECISION MAKING	Eilermann, Kerstin; Halstenberg, Katrin; Kuntz, Ludwig; Martakis, Kyriakos; Roth, Bernhard; Wiesen, Daniel	2019
351	Impact of antimicrobial stewardship managed by clinical pharmacists on antibiotic use and drug resistance in a Chinese hospital, 2010-2016: a retrospective observational study	BMJ OPEN	Wang, Huaguang; Wang, Han; Yu, Xiaojia; Zhou, Hong; Li, Boyu; Chen, Gang; Ye, Zhikang; Wang, Ying; Cui, Xiangli; Zheng, Yunying; Zhao, Rui; Yang, Hui; Wang, Zihui; Wang, Peng; Yang, Chunxia; Liu, Lihong	2019
353	Feasibility of Core Antimicrobial Stewardship Interventions in Community Hospitals	JAMA NETWORK OPEN	Anderson, Deverick J.; Watson, Shera; Moehring, Rebekah W.; Komarow, Lauren; Finnemeyer, Matthew; Arias, Rebekka M.; Huvane, Jacqueline; Hill, Carol Bova; Deckard, Nancie; Sexton, Daniel J.; Bartlett, John; Bonomo, Robert A.; Chambers, Henry, III; Cosgrove, Sara Elizabeth; Cross, Heather R.; Dixon, Dennis; Doi, Yohei; Evans, Scott; Fowler, Vance Garrison; Ghazaryan, Varduhi; Hanson, Kimberly E.; …	2019
354	Impact of syndrome-specific antimicrobial stewardship interventions on use of and resistance to fluoroquinolones: An interrupted time series analysis	AMERICAN JOURNAL OF INFECTION CONTROL	Hecker, Michelle T.; Son, Andrea H.; Murphy, Nina Naeger; Sethi, Ajay K.; Wilson, Brigid M.; Watkins, Richard R.; Donskey, Curtis J.	2019
356	Antimicrobial Stewardship Programs Are Required in a Department of Surgery: "How" Is the Question A Quasi-Experimental Study: Results after Three Years	SURGICAL INFECTIONS	Manuel-Vazquez, Alba; Palacios-Ortega, Francisco; Garcia-Septiem, Javier; John Thuissard, Israel; Sanz-Rosa, David; Arias-Diaz, Javier; Mariajover-Navalon, Jose; Manuel Ramia, Jose	2020
357	A 2-Year Pragmatic Trial of Antibiotic Stewardship in 27 Community Nursing Homes	JOURNAL OF THE AMERICAN GERIATRICS SOCIETY	Sloane, Philip D.; Zimmerman, Sheryl; Ward, Kimberly; Kistler, Christine E.; Paone, Deborah; Weber, David J.; Wretman, Christopher J.; Preisser, John S.	2020
358	The Impact of a National Antimicrobial Stewardship Program on Antibiotic Prescribing in Primary Care: An Interrupted Time Series Analysis	CLINICAL INFECTIOUS DISEASES	Balinskaite, Violeta; Johnson, Alan P.; Holmes, Alison; Aylin, Paul	2019
359	A Multifaceted Intervention Improves Prescribing for Acute Respiratory Infection for Adults and Children in Emergency Department and Urgent Care Settings	ACADEMIC EMERGENCY MEDICINE	Yadav, Kabir; Meeker, Daniella; Mistry, Rakesh D.; Doctor, Jason N.; Fleming-Dutra, Katherine E.; Fleischman, Ross J.; Gaona, Samuel D.; Stahmer, Aubyn; May, Larissa	2019
360	Antimicrobial resistance patterns of urine culture specimens from 27 nursing homes: Impact of a two-year antimicrobial stewardship intervention	INFECTION CONTROL AND HOSPITAL EPIDEMIOLOGY	Tandan, Meera; Sloane, Philip D.; Ward, Kimberly; Weber, David J.; Vellinga, Akke; Kistler, Christine E.; Zimmerman, Sheryl	2019
361	Changes in antibiotic use following implementation of a telehealth stewardship pilot program	INFECTION CONTROL AND HOSPITAL EPIDEMIOLOGY	Wilson, Brigid M.; Banks, Richard E.; Crnich, Christopher J.; Ide, Emma; Viau, Roberto A.; El Chakhtoura, Nadim G.; Jones, Yvonne R.; Cherry, Jason B.; Anderson, Brett A.; Jump, Robin L. P.	2019
362	Control of Gram-negative multi-drug resistant microorganisms in an Italian ICU: Rapid decline as a result of a multifaceted intervention, including conservative use of antibiotics	INTERNATIONAL JOURNAL OF INFECTIOUS DISEASES	Frattari, Antonella; Savini, Vincenzo; Polilli, Ennio; Di Marco, Graziano; Lucisano, Giuseppe; Corridoni, Serena; Spina, Tullio; Costantini, Alberto; Nicolucci, Antonio; Fazii, Paolo; Viale, Pierluigi; Parruti, Giustino	2019
366	Evaluation of a pharmacist-led penicillin allergy de-labelling ward round: a novel antimicrobial stewardship intervention	JOURNAL OF ANTIMICROBIAL CHEMOTHERAPY	Devchand, M.; Kirkpatrick, C. M. J.; Stevenson, W.; Garrett, K.; Perera, D.; Khumra, S.; Urbancic, K.; Grayson, M. L.; Trubiano, J. A.	2019
367	Changes in resistance among coliform bacteraemia associated with a primary care antimicrobial stewardship intervention: A population-based interrupted time series study	PLOS MEDICINE	Hernandez-Santiago, Virginia; Davey, Peter G.; Nathwani, Dilip; Marwick, Charis A.; Guthrie, Bruce	2019
368	Antimicrobial stewardship programme in a trauma centre of a tertiary care hospital in North India: Effects and implementation challenges	JOURNAL OF GLOBAL ANTIMICROBIAL RESISTANCE	Verma, Madhur; Shafiq, Nusrat; Tripathy, Jaya Prasad; Nagaraja, Sharath Burugina; Kathirvel, Soundappan; Chouhan, Devendra Kumar; Arora, Pankaj; Singh, Tarundeep; Jain, Kajal; Gautam, Vikas; Dhillon, Mandeep Singh	2019
370	Implementation of a Stewardship Initiative on Respiratory Viral PCR-based Antibiotic Deescalation	PHARMACOTHERAPY	Srinivas, Pavithra; Rivard, Kaitlyn R.; Pallotta, Andrea M.; Athans, Vasilios; Martinez, Kristin; Loutzenheiser, Samantha; Lam, Simon W.; Procop, Gary W.; Richter, Sandra S.; Neuner, Elizabeth A.	2019
371	Antimicrobial stewardship through telemedicine and its impact on multi-drug resistance	JOURNAL OF TELEMEDICINE AND TELECARE	dos Santos, Rodrigo P.; Dalmora, Camila H.; Lukasewicz, Stephani A.; Carvalho, Otavio; Deutschendorf, Caroline; Lima, Raquel; Leitzke, Tiago; Correa, Nilson C.; Gambetta, Marcelo V.	2019
372	Education, decision support, feedback and a minor reward: a novel antimicrobial Stewardship intervention in a Swedish paediatric emergency setting	INFECTIOUS DISEASES	Malmgren, Annika; Biswanger, Karin; Lundqvist, Anders; Zaoutis, Theoklis	2019
375	Impact of an antimicrobial stewardship intervention in India: Evaluation of post-prescription review and feedback as a method of promoting optimal antimicrobial use in the intensive care units of a tertiary-care hospital	INFECTION CONTROL AND HOSPITAL EPIDEMIOLOGY	Rupali, Priscilla; Palanikumar, Prasannakumar; Shanthamurthy, Divyashree; Peter, John Victor; Kandasamy, Subramani; Zacchaeus, Naveena Gracelin Princy; Alexander, Hanna; Thangavelu, Premkumar; Karthik, Rajiv; Abraham, Ooriapadickal Cherian; Michael, Joy Sarojini; Paul, Hema; Veeraraghavan, Balaji; Chacko, Binila; Jeyaseelan, Visalakshi; Alangaden, George; Prentiss, Tyler; Zervos, Marcus J.	2019
376	Clinical impact of matrix-assisted laser desorption ionization-time of flight mass spectrometry combined with antimicrobial stewardship interventions in patients with bloodstream infections in a Japanese tertiary hospital	INTERNATIONAL JOURNAL OF CLINICAL PRACTICE	Niwa, Takashi; Yonetamari, Jun; Hayama, Nozomi; Fujibayashi, Ayasa; Ito-Takeichi, Syuri; Suzuki, Keiko; Ohta, Hirotoshi; Niwa, Ayumi; Tsuchiya, Mayumi; Yamamoto, Masayo; Hatakeyama, Daijiro; Hayashi, Hideki; Obara, Michiko; Sugiyama, Tadashi; Baba, Hisashi; Suzuki, Akio; Murakami, Nobuo	2019
377	The need for an antibiotic stewardship program in a hospital using a computerized pre-authorization system	INTERNATIONAL JOURNAL OF INFECTIOUS DISEASES	Sengel, Buket Erturk; Bilgin, Huseyin; Bilgin, Beyza Oren; Gidener, Tolga; Saydam, Simge; Pekmezci, Aslihan; Ergonul, Onder; Korten, Volkan	2019
378	Prospective audit and feedback on antibiotic use in neonatal intensive care: a retrospective cohort study	BMC PEDIATRICS	Thampi, Nisha; Shah, Prakesh S.; Nelson, Sandra; Agarwal, Amisha; Steinberg, Marilyn; Diambomba, Yenge; Morris, Andrew M.	2019
379	Antimicrobial stewardship in rural nursing homes: Impact of interprofessional education and clinical decision tool implementation on urinary tract infection treatment n a cluster randomized trial	INFECTION CONTROL AND HOSPITAL EPIDEMIOLOGY	Pasay, Darren K.; Guirguis, Micheal S.; Shkrobot, Rhonda C.; Slobodan, Jeremy P.; Wagg, Adrian S.; Sadowski, Cheryl A.; Conly, John M.; Saxinger, Lynora M.; Bresee, Lauren C.	2019
381	Clinical and Economic Outcomes of Penicillin Skin Testing as an Antimicrobial Stewardship Initiative in a Community Health System	OPEN FORUM INFECTIOUS DISEASES	Jones, Bruce M.; Avramovski, Nenad; Concepcion, Ana Maria; Crosby, Joseph; Bland, Christopher M.	2019
382	Impact of an Unsolicited, Standardized Form-Based Antimicrobial Stewardship Intervention to Improve Guideline Adherence in the Management of Staphylococcus aureus Bacteremia	OPEN FORUM INFECTIOUS DISEASES	Remtulla, Shahileen; Zurek, Karen; Cervera, Carlos; Hernandez, Cristina; Lee, Mao-Cheng; Hoang, Holly L.	2019
383	Implementation and Impact of an Antimicrobial Stewardship Program at a Tertiary Care Center in South India	OPEN FORUM INFECTIOUS DISEASES	Singh, Sanjeev; Menon, Vidya P.; Mohamed, Zubair U.; Kumar, V. Anil; Nampoothiri, Vrinda; Sudhir, Sangita; Moni, Merlin; Dipu, T. S.; Dutt, Ananya; Edathadathil, Fabia; Keerthivasan, G.; Kaye, Keith S.; Patel, Payal K.	2019
385	Impact of an Antimicrobial Stewardship Intervention on Within- and Between-Patient Daptomycin Resistance Evolution in Vancomycin-Resistant Enterococcus faecium	ANTIMICROBIAL AGENTS AND CHEMOTHERAPY	Kinnear, Clare L.; Patel, Twisha S.; Young, Carol L.; Marshall, Vincent; Newton, Duane W.; Read, Andrew F.; Woods, Robert J.	2019
386	Impact of pharmacist-led antibiotic stewardship interventions on compliance with surgical antibiotic prophylaxis in obstetric and gynecologic surgeries in Nigeria	PLOS ONE	Abubakar, Usman; Sulaiman, Syed Azhar Syed; Adesiyun, Adebiyi Gbadebo	2019
388	Successful Implementation of an Antibiotic Stewardship Program in an Academic Dental Practice	OPEN FORUM INFECTIOUS DISEASES	Gross, Alan E.; Hanna, Danny; Rowan, Susan A.; Bleasdale, Susan C.; Suda, Katie. J.	2019
390	Antimicrobial stewardship intervention for the clinical pathways improves antimicrobial prophylaxis in surgical or non-surgical invasive therapies	INTERNATIONAL JOURNAL OF CLINICAL PRACTICE	Fujibayashi, Ayasa; Niwa, Takashi; Tsuchiya, Mayumi; Takeichi, Syuri; Suzuki, Keiko; Ohta, Hirotoshi; Yonetamari, Jun; Niwa, Ayumi; Yamamoto, Masayo; Hatakeyama, Daijiro; Baba, Hisashi; Suzuki, Akio; Murakami, Nobuo	2019
392	Impact of Hospitalist-Led Interdisciplinary Antimicrobial Stewardship Interventions at an Academic Medical Center	JOINT COMMISSION JOURNAL ON QUALITY AND PATIENT SAFETY	Tang, Stephanie J.; Gupta, Renuka; Lee, Jennifer, I; Majid, Adrian M.; Patel, Parimal; Efird, Leigh; Loo, Angela; Mazur, Shawn; Calfee, David P.; Archambault, Alexi; Jannat-Khah, Deanna; Dargar, Savira Kochhar; Simon, Matthew S.	2019
394	Clinical outcome of pharmacist-led prospective audit with intervention and feedback after expansion from patients using specific antibiotics to those using whole injectable antibiotics	EUROPEAN JOURNAL OF CLINICAL MICROBIOLOGY & INFECTIOUS DISEASES	Ohashi, Kengo; Matsuoka, Tomoko; Shinoda, Yasutaka; Mori, Takayuki; Yoshida, Shinya; Yoshimura, Tomoaki; Sugiyama, Tadashi	2019
395	Effectiveness and safety of electronically delivered prescribing feedback and decision support on antibiotic use for respiratory illness in primary care: REDUCE cluster randomised trial	BMJ-BRITISH MEDICAL JOURNAL	Gulliford, Martin C.; Prevost, A. Toby; Charlton, Judith; Juszczyk, Dorota; Soames, Jamie; McDermott, Lisa; Sultana, Kirin; Wright, Mark; Fox, Robin; Hay, Alastair D.; Little, Paul; Moore, Michael V.; Yardley, Lucy; Ashworth, Mark	2019
398	Inpatient beta-lactam test-dose protocol and antimicrobial stewardship in patients with a history of penicillin allergy	ANNALS OF ALLERGY ASTHMA & IMMUNOLOGY	Sacco, Keith A.; Cochran, Benjamin P.; Epps, Kevin; Parkulo, Mark; Gonzalez-Estrada, Alexei	2019
400	The "Minimizing antibiotic resistance in colorado" project: Impact of patient education in improving antibiotic use in private office practices	HEALTH SERVICES RESEARCH	Gonzales, R; Corbett, KK; Leeman-Castillo, BA; Glazner, J; Erbacher, K; Darr, CA; Wong, S; Maselli, JH; Sauaia, A; Kafadar, K	2005
403	Effect of an outpatient antimicrobial stewardship intervention on broad-spectrum antibiotic prescribing by primary care pediatricians: a randomized trial	JAMA	Gerber JS, Prasad PA, Fiks AG, Localio AR, Grundmeier RW, Bell LM, Wasserman RC, Keren R, Zaoutis TE.	2013
404	Reduced antibiotic use in extremely preterm infants with an antimicrobial stewardship intervention	BMJ Paediatr Open	Gustavsson L, Lindquist S, Elfvin A, Hentz E, Studahl M.	2020
405	A multifaceted intervention improves antibiotic stewardship for skin and soft tissues infections	Am J Emerg Med	May L, Nguyen MH, Trajano R, Tancredi D, Aliyev ER, Mooso B, Anderson C, Ondak S, Yang N, Cohen S, Wiedeman J, Miller LG.	2020
406	[Evaluation of Intervention by an Antimicrobial Stewardship Team for Patients with Bacteremia]		Odawara M, Yamashina T, Irie K, Yamashita K, Tsuruta M, Tsukada H, Tsuruyama M, Kaneuchi H, Hara R, Kodama M, Kubo N, Hiraki Y.	2020
407	Optimizing antibiotic use for early onset sepsis: A tertiary NICU experience	J Neonatal Perinatal Med	Arora V, Strunk D, Furqan SH, Schweig L, Lefaiver C, George J, Prazad P.	2019
409	Long-Term Effects of Phased Implementation of Antimicrobial Stewardship in Academic ICUs: 2007-2015	Crit Care Med	Morris AM, Bai A, Burry L, Dresser LD, Ferguson ND, Lapinsky SE, Lazar NM, McIntyre M, Matelski J, Minnema B, Mok K, Nelson S, Poutanen SM, Singh JM, So M, Steinberg M, Bell CM.	2019
412	Educational ICU Antimicrobial Stewardship model: the daily activities of the AMS team over a 10-month period	Infez Med	Cappanera S, Tiri B, Priante G, Sensi E, Scarcella M, Bolli L, Costantini M, Andreani P, Sodo S, Martella LA, Francisci D.	2019
414	Impact of trainee-driven Antimicrobial Stewardship Program in a high burden resource-limited setting	Infez Med	Banerjee S, Gupta N, Ray Y, Kodan P, Khot WY, Fazal F, Nyas VKM, Soneja M, Vikram N, Biswas A, Kapil A, Wig N.	2020
415	Diagnostic stewardship programme for urine culture: impact on antimicrobial prescription in a multi-centre cohort	J Hosp Infect	Lee ALH, Leung ECM, Lee MKP, Lai RWM.	2021
417	Impact of Positive Feedback on Antimicrobial Stewardship in a Pediatric Intensive Care Unit: A Quality Improvement Project	Pediatr Qual Saf	Jones AS, Isaac RE, Price KL, Plunkett AC.	2019
418	Post-Prescription Review with Threat of Infectious Disease Consultation and Sustained Reduction in Meropenem Use Over Four Years	Clin Infect Dis	Mani NS, Lan KF, Jain R, Bryson-Cahn C, Lynch JB, Krantz EM, Bryan A, Liu C, Chan JD, Pottinger PS, Kim HN.	2020
419	Antimicrobial stewardship program (ASP): an effective implementing technique for the therapy efficiency of meropenem and vancomycin antibiotics in Iranian pediatric patients	Ann Clin Microbiol Antimicrob	Rahbarimanesh A, Mojtahedi SY, Sadeghi P, Ghodsi M, Kianfar S, Khedmat L, Siyahkali SJM, Yazdi MK, Izadi A.	2019
420	[Assessment of antibiotic use and impact of an intervention intended to modify the prescribing behavior in surgical prophylaxis in 6hospitals in the metropolitan area of Monterrey, Mexico]		Palacios-Saucedo GDC, de la Garza-Camargo M, Briones-Lara E, Carmona-Gonz?lez S, Garc?a-Cabello R, Islas-Esparza LA, Salda?a-Flores G, Gonz?lez-Cano JR, Gonz?lez-Ruvalcaba R, Valadez-Botello FJ, Mu?oz-Maldonado GE, Montero-Cant? CA, D?az-Ramos RD, Sol?rzano-Santos F.	2017
422	Impact of Implementation of the Core Elements of Outpatient Antibiotic Stewardship within Veterans Health Administration Emergency Department and Primary Care Clinics on Antibiotic Prescribing and Patient Outcomes	Clin Infect Dis	Madaras-Kelly K, Hostler C, Townsend M, Potter EM, Spivak ES, Hall SK, Goetz MB, Nevers M, Ying J, Haaland B, Rovelsky SA, Pontefract B, Fleming-Dutra K, Hicks LA, Samore MH.	2020
427	Personalized Prescription Feedback Using Routinely Collected Data to Reduce Antibiotic Use in Primary Care: A Randomized Clinical Trial	JAMA Intern Med	Hemkens LG, Saccilotto R, Reyes SL, Glinz D, Zumbrunn T, Grolimund O, Gloy V, Raatz H, Widmer A, Zeller A, Bucher HC.	2017
428	Interrupted Time-Series Analysis to Evaluate the Impact of a National Antimicrobial Stewardship Campaign on Antibiotic Prescribing: A Typical Practice in China's Primary Care	Clin Infect Dis	Li H, Gong Y, Han J, Zhang S, Chen S, Xu X, Lu Z, Yin X.	2020
431	Fast track SSTI management program based on a rapid molecular test (GeneXpert? MRSA/SA SSTI) and antimicrobial stewardship	J Microbiol Immunol Infect	Bouza E, Onori R, Semiglia-Chong MA, ?lvarez-Ur?a A, Alcal? L, Burillo A.	2020
432	Long-term efficacy of comprehensive multidisciplinary antibiotic stewardship programs centered on weekly prospective audit and feedback	Infection	Kimura T, Uda A, Sakaue T, Yamashita K, Nishioka T, Nishimura S, Ebisawa K, Nagata M, Ohji G, Nakamura T, Koike C, Kusuki M, Ioroi T, Mukai A, Abe Y, Yoshida H, Hirai M, Arakawa S, Yano I, Iwata K, Tokimatsu I.	2018
433	Behavioral Approach to Appropriate Antimicrobial Prescribing in Hospitals: The Dutch Unique Method for Antimicrobial Stewardship (DUMAS) Participatory Intervention Study	JAMA Intern Med	Sikkens JJ, van Agtmael MA, Peters EJG, Lettinga KD, van der Kuip M, Vandenbroucke-Grauls CMJE, Wagner C, Kramer MHH.	2017
435	The use of an IV to PO clinical intervention form to improve antibiotic administration in a community based hospital	BMJ Qual Improv Rep	Thompson C, Zahradnik M, Brown A, Gina Fleming D, Law M.	2015
440	Evaluation of More Than One Billion Outpatient Prescriptions and Eight-Year Trend Showing a Remarkable Reduction in Antibiotic Prescription in Turkey: A Success Model of Governmental Interventions at National Level	Pharmacoepidemiol Drug Saf	Aksoy M, Isli F, Kadi E, Varimli D, Gursoz H, Tolunay T, Kara A, Unal S, Mese EA.	2021
442	Implementation of telehealth antimicrobial stewardship through partnership of an academic medical center and a community hospital	Am J Health Syst Pharm	Klatt ME, Schulz LT, Fleischman D, Fox BC, Burke S, Grinder D, Rose WE, Lepak AJ, Andes DR.	2021
446	Evaluation of a pharmacist-led antibiotic stewardship program and implementation of prescribing order sets	J Am Pharm Assoc (2003)	Blow C, Harris J, Murphy M, Conn K, Toomey C, Huml I, Phillips E.	2021
447	Antimicrobial stewardship solutions with a smart innovative tool	J Am Pharm Assoc (2003)	Shawki MA, AlSetohy WM, Ali KA, Ibrahim MR, El-Husseiny N, Sabry NA.	2021
451	Improving urinary tract infection treatment through a multifaceted antimicrobial stewardship intervention in the emergency department	Am J Emerg Med	Zalmanovich A, Katzir M, Chowers M, Matar A, Rodrig J, Alon D.	2021
462	'Start smart': using front-line ownership to improve the quality of empiric antibiotic prescribing in a paediatric hospital	BMJ Open Qual	Cunney R, Kirrane-Scott M, Rafferty A, Stapleton P, Okafor I, McNamara R.	2019
464	Impact of an antimicrobial stewardship program on healthcare-associated Clostridium difficile rates at a community-based teaching hospital	J Infect Prev	Moffa MA, Walsh TL, Tang A, Bremmer DN.	2018
468	Using Audit and Feedback to Improve Antimicrobial Prescribing in Emergency Departments: A Multicenter Quasi-Experimental Study in the Veterans Health Administration	Open Forum Infect Dis	Livorsi DJ, Nair R, Dysangco A, Aylward A, Alexander B, Smith MW, Kouba S, Perencevich EN.	2021
470	A sustainable strategy to prevent misuse of antibiotics for acute respiratory infections	PLoS One	Rattinger GB, Mullins CD, Zuckerman IH, Onukwugha E, Walker LD, Gundlapalli A, Samore M, Delisle S.	2012
471	Effect of an intervention to improve the prescription of antifungals in pediatric hematology-oncology	Pediatr Blood Cancer	Santiago-Garc?a B, Rinc?n-L?pez EM, Ponce Salas B, Aguilar de la Red Y, Garrido Colino C, Mart?nez Fern?ndez-Llamazares C, Saavedra-Lozano J, Hern?ndez-Sampelayo Matos T; POPA Study Group.	2020
474	Reducing antibiotic prescribing for lower respiratory tract infections 6?years after a multifaceted intervention	Int J Clin Pract	Molero JM, Moragas A, Gonz?lez L?pez-Valc?rcel B, Bjerrum L, Cots JM, Llor C.	2019
479	Control of extended-spectrum {beta}-lactamase-producing Klebsiella pneumoniae using a computer-assisted management program to restrict third-generation cephalosporin use	J Antimicrob Chemother	Kim JY, Sohn JW, Park DW, Yoon YK, Kim YM, Kim MJ.	2008
480	Changes in antimicrobial utilization during the coronavirus disease 2019 (COVID-19) pandemic after implementation of a multispecialty clinical guidance team	Infect Control Hosp Epidemiol	Staub MB, Beaulieu RM, Graves J, Nelson GE.	2020
482	Multifaceted intervention for improving antimicrobial prescription at discharge in the emergency department	Infect Control Hosp Epidemiol	Tagashira Y, Goto M, Kondo R, Honda H.	2021
485	Impact of a web-based antimicrobial approval system on broad-spectrum cephalosporin use at a teaching hospital	Med J Aust	Richards MJ, Robertson MB, Dartnell JG, Duarte MM, Jones NR, Kerr DA, Lim LL, Ritchie PD, Stanton GJ, Taylor SE.	2003
488	The effect of profiling report on antibiotic prescription for upper respiratory tract infection	Malays Fam Physician	Mohd Fozi K, Kamaliah M.	2013
494	Implementation of an Educational Intervention to Reduce Inappropriate Antibiotic Use in Upper Respiratory Infections	J Dr Nurs Pract	Durante J, McBride J, Miklo L, Killeen M, Creech C.	2017
495	Theory-based interventions to reduce prescription of antibiotics--a randomized controlled trial in Sweden	Fam Pract	Milos V, Jakobsson U, Westerlund T, Melander E, M?lstad S, Midl?v P.	2013
496	Contribution of antimicrobial stewardship programs to reduction of antimicrobial therapy costs in community hospital with 429 Beds --before-after comparative two-year trial in Japan	J Pharm Policy Pract	Fukuda T, Watanabe H, Ido S, Shiragami M.	2014
498	Educational intervention to reduce treatment of asymptomatic bacteriuria in long-term care	BMJ Open Qual	Lee C, Phillips C, Vanstone JR.	2018
500	Clinical decision support and appropriateness of antimicrobial prescribing: a randomized trial	JAMA	Samore MH, Bateman K, Alder SC, Hannah E, Donnelly S, Stoddard GJ, Haddadin B, Rubin MA, Williamson J, Stults B, Rupper R, Stevenson K.	2005
502	Exploring the Effectiveness of Team-based Enablement Interventions to Improve Antibiotic Prescribing within a Psychiatric Hospital	Innov Clin Neurosci	Leppien EE, Demler TL, Trigoboff E.	2019
505	Taking an Antibiotic Time-out: Utilization and Usability of a Self-Stewardship Time-out Program for Renewal of Vancomycin and Piperacillin-Tazobactam	Hosp Pharm	Graber CJ, Jones MM, Glassman PA, Weir C, Butler J, Nechodom K, Kay CL, Furman AE, Tran TT, Foltz C, Pollack LA, Samore MH, Goetz MB.	2015
506	Pending	J Antimicrob Chemother	Vaisman A, McCready J, Hicks S, Powis J.	2017
507	Reducing inappropriate antibiotic prescribing in upper respiratory tract infection in a primary care setting in Kolkata, India	BMJ Open Qual	Dehn Lunn A.	2018
509	Decreased Antibiotic Prescription in an Italian Pediatric Population With Nonspecific and Persistent Upper Respiratory Tract Infections by Use of a Point-of-Care White Blood Cell Count, in Addition to Antibiotic Delayed Prescription Strategy	Glob Pediatr Health	Cioffi L, Limauro R, Sassi R, Boccazzi A, Del Gaizo D.	2016
521	Developing and implementing a model for changing physicians' prescribing habits-- the role of clinical pharmacy in leading the change	J Clin Pharm Ther	Schwartzberg E, Rubinovich S, Hassin D, Haspel J, Ben-Moshe A, Oren M, Shani S.	2006
523	Effects of Pharmacist Intervention on the Utilization of Vancomycin in a Teaching Hospital	Iran J Pharm Res	Tavakoli-Ardakani M, Ghassemi S, Alizadeh AM, Salamzadeh J, Ghadiani M, Ghassemi S.	2015
524	Impact of Infectious Diseases Team Consultation on Antimicrobial Use, Length of Stay and Mortality	Am J Med Sci	Butt AA, Al Kaabi N, Saifuddin M, Krishnanreddy KM, Khan M, Jasim WH, Khan T, Sara M, Pitout M, Weber S.	2015
526	A change for the antibacterial treatment policy to decrease carbapenem consumption at a haematopoietic stem cell transplantation centre	Infez Med	Metan G, Kaynar L, Yozgat N, Elmali F, K?rk??oglu CA, Alp E, ?etin M.	2017
527	Impact of an antimicrobial stewardship intervention in neonatal intensive care: Recommendations and implementation	Journal of Paediatrics and Child Health	Villanueva, P, Freyne, B, Hickey, L, Carr, J, Bryant, PA	2021
541	Rapid Multiplex Testing for Upper Respiratory Pathogens in the Emergency Department: A Randomized Controlled Trial	OPEN FORUM INFECTIOUS DISEASES	May, Larissa; Tatro, Grant; Poltavskiy, Eduard; Mooso, Benjamin; Hon, Simson; Bang, Heejung; Polage, Christopher	2019
542	Outcomes of multisite antimicrobial stewardship programme implementation with a shared clinical decision support system	J Antimicrob Chemother	Bond, SE et al	2017
543	Impact of Infectious Disease Consultation on Quality of Care, Mortality, and Length of Stay in Staphylococcus aureus Bacteremia: Results From a Large Multicenter Cohort Study	Clin INfect Dis	Bai, AD et al	2015
544	Impact of a smartphone app on prescriber adherence to antibiotic guidelines in adult patients with community acquired pneumonia or urinary tract infections	PLOS One	Yoon, CH et al	2019
545	Effect of adding a mobile health intervention to a multimodal antimicrobial stewardship programme across three teaching hospitals: an interrupted time series study	J Antimicrob Chemother	Charani, E et al	2017
547	Evaluation of a Smartphone Decision-Support Tool for Diarrheal Disease Management in a Resource-Limited Setting	PLOS NGT	Haque, F et al	2017
549	Impact of implementation of a novel antimicrobial stewardship tool on antibiotic use in nursing homes: a prospective cluster randomized control pilot study	J Antimicrob Chemother	Fleet, E. et al	2014
550	Successfully Reducing Antibiotic Prescribing in Nursing Homes	J American Geriatrics Society	Zimmerman, S et al.	2014
551	Can a multifaceted educational intervention targeting both nurses and physicians change the prescribing of antibiotics to nursing home residents? A cluster randomized controlled trial	J Antimicrob Chemother	Pettersson, E et al	2011
552	Effect of tailored antibiotic stewardship programmes on the appropriateness of antibiotic prescribing in nursing homes	J Antimicrob Chemother	van Buul, LW et al	2015
553	Reduction in inappropriate prevention of urinary tract infections in long-term care facilities	AIC	Rummukainen, ML et al	2012
554	Effective Antimicrobial Stewardship in a Long-Term Care Facility through an Infectious Disease Consultation Service: Keeping a LID on Antibiotic Use	ICHE	Jump, RLP et al	2015
555	Impact of a Multidisciplinary Intervention on Antibiotic Use for Nursing Home–Acquired Pneumonia	A Journal Geriatric Pharma	Linnebur, SA	2011
556	An Educational Intervention to Improve Antimicrobial Use in a Hospital-Based Long-Term Care Facility	J American Geriatrics Society	Schwartz, DN et al	2007
557	Antibiotic Use, Hospital Admissions, and Mortality Before and After Implementing Guidelines for Nursing Home–Acquired Pneumonia	J American Geriatrics Society	Naughton BJ	2001
558	Effect of an Educational Intervention on Optimizing Antibiotic Prescribing in Long-Term Care Facilities	J American Geriatrics Society	Monette, J et al	2007
559	Effect of a multifaceted intervention on number of antimicrobial prescriptions for suspected urinary tract infections in residents of nursing homes: cluster randomised controlled trial	BMJ	Loeb, M et al.	2005
560	Procalcitonin guidance for reduction of antibiotic use in low-risk outpatients with community-acquired pneumonia	Respirology	Long, W et al	2011
561	Procalcitonin guidance for reduction of antibiotic use in patients hospitalized with severe acute exacerbations of asthma: a randomized controlled study with 12-month follow-up	Crit Care	Long, W et al	2014
562	Procalcitonin-based therapeutic strategy to reduce antibiotic use in patients after cardiac surgery: A randomized controlled trial	Serbian Archives of Medicine	Maravic-Stojkovic, V et al	2011
563	Procalcitonin guided antibiotic therapy of acute exacerbations of asthma: a randomized controlled trial	BMC ID	Tang, J et al	2013
564	The Comparison of Procalcitonin Guidance Administer Antibiotics with Empiric Antibiotic Therapy in Critically Ill Patients Admitted in Intensive Care Unit	An and Crit Care	Najafi, A et al	2015
565	Procalcitonin Versus C-Reactive Protein for Guiding Antibiotic Therapy in Sepsis A Randomized Trial*	Crit Care M	Oliveira, CF et al	2013
568	The effect of rapid diagnostic testing for influenza on the reduction of antibiotic use in paediatric emergency department	Acta Paediatrica	Ozkaya, E et al	2009
569	Significant Reduction of AntibioticConsumption and Patients’Costs after anAction Plan in China, 2010–2014	PLoS One	Bao, L et al	2015
570	Antimicrobial stewardship across 47 South African hospitals: an implementation study	Lancet ID	Brink, AJ et al	2016
571	Pharmacist-driven antimicrobial stewardship in intensive care units in East China: A multicenter prospective cohort study	AJIC	Zhongwang, Li et al	2017
572	Antimicrobial prescribing patterns of surgical speciality in a tertiary care hospital in India: Role of persuasive intervention for changing antibiotic prescription behaviour	Indian J Med Microbiol	Wattal, C et al	2017
573	Impact of the pharmacist on a multidisciplinary team in an antimicrobial stewardship program: a quasi-experimental study	In J Clin Pharm	Magedanz L et al	2012
575	Reducing Infections Among Women Undergoing Cesarean Section in Colombia by Means of Continuous Quality Improvement Methods	JAMA	Weinberg, M et al	2001
576	Effect of Financially Punished Audit and Feedback in a Pediatric Setting in China, within an Antimicrobial Stewardship Program, and as Part of an International Accreditation Process	Frontiers in Public Health Policy	Gong, S et al	2016
577	Effect of a multi-faceted quality improvement intervention on inappropriate antibiotic use in children with non-bloody diarrhoea admitted to district hospitals in Kenya	BMC PediATRICS	Opondo, C et al	2011
578	Changing Use of Surgical Antibiotic Prophylaxis in Thika Hospital, Kenya: A Quality Improvement Intervention with an Interrupted Time Series Design	PLOS One	Aiken, AM et al	2013
579	The impact of policy guidelines on hospital antibiotic use over a decade: a segmented time series analysis	PLOS One	Chandy, SJ et al	2014
580	Effectiveness of drug use evaluation and antibiotic authorization on patients' clinical outcomes, antibiotic consumption, and antibiotic expenditures	AJIC	Rattanaumpawan, P et al	2010
581	Impact of an antimicrobial stewardship program comprehensive care bundle on management of candidemia	Pharmacotherapy	Antworth, A et al	2013
582	Improving the management of candidemia through antimicrobial stewardship interventions	Diagn Microbiol Infect Dis	Reed, EE et al	2013
583	Implementation of an antimicrobial stewardship program on the medical-surgical service of a 100-bed community hospital	Antimicrob Resist Infect Control	Story, DF et al	2012
584	Long-term effects of an antimicrobial stewardship programme at a tertiary-care teaching hospital	Int J Antimicrob Agents	Cook, PP et al
585	Long-term outcomes of an antimicrobial stewardship program implemented in a hospital with low baseline antibiotic use	Infect Control Hosp Epidemiol	Jenkins, TC et al	2015
586	Handshake Stewardship: A Highly Effective Rounding-based Antimicrobial Optimization Service	Pediatr Infect Dis J	Hurst, AL	2016
587	Role of postgraduate year 2 pharmacy residents in providing weekend antimicrobial stewardship coverage in an academic medical center	Am J Health Syst Pharm	Siegfriend, J et al	2017
588	A Quality Assessment of a Collaborative Model of a Pediatric Antimicrobial Stewardship Program	Pediatrics	Nguyen-Ha, PT et al	2016
589	Benefits of a pediatric antimicrobial stewardship program at a children's hospital	Pediatrics	Pentima, MCD et al	2011
590	A matched-control evaluation of an antifungal bundle in the intensive care unit at a university teaching hospital	Int J Clin Pharm	Guarascio, AJ et al	2013
591	What Is the More Effective Antibiotic Stewardship Intervention: Preprescription Authorization or Postprescription Review With Feedback?	Clin Infect Dis	Tamma, PD et al	2017
592	Outcomes of rapid identification for gram-positive bacteremia in combination with antibiotic stewardship at a community-based hospital system	Pharmacotherapy	Box, MJ et al	2015
593	The impact of a multidisciplinary antimicrobial stewardship team on the timeliness of antimicrobial therapy in patients with positive blood cultures: a randomized controlled trial	J Antimicrob Chemother	Cairns, KA et al	2016
594	Sustained impact of a computer-assisted antimicrobial stewardship intervention on antimicrobial use and length of stay	J Antimicrob Chemother	Nault, V et al	2017
595	Effects of a Syndrome-Specific Antibiotic Stewardship Intervention for Inpatient Community-Acquired Pneumonia	Open Forum Infect Dis	Haas, MK et al	2016
596	Effect of an antimicrobial stewardship intervention on outcomes for patients with Clostridium difficile infection	Am J Infect Control	Welch, HK et al	2016
597	Antimicrobial Stewardship in the Microbiology Laboratory: Impact of Selective Susceptibility Reporting on Ciprofloxacin Utilization and Susceptibility of Gram-Negative Isolates to Ciprofloxacin in a Hospital Setting	J Clin Microbiol	Langford, BJ	2016
598	Benefits of Adding a Rapid PCR-Based Blood Culture Identification Panel to an Established Antimicrobial Stewardship Program	J Clin Microbiol	MacVane, SH et al	2016
599	Impact of rapid organism identification via matrix-assisted laser desorption/ionization time-of-flight combined with antimicrobial stewardship team intervention in adult patients with bacteremia and candidemia	Clin Infect Dis	Huang, AM et al	2013
600	Impact of an Antimicrobial Stewardship Bundle for Uncomplicated Gram-Negative Bacteremia	Open Forum Infectious DISEASES	Erickson, RM et al	2019
601	High versus low intensity: What is the optimal approach to prospective audit and feedback in an antimicrobial stewardship program?	Infection ConTROL AND HOSPITAL EPIDEMIOLOGY	Langford, BJ	2019
602	Effect of a Health Care System Respiratory Fluoroquinolone Restriction Program To Alter Utilization and Impact Rates of Clostridium difficile Infection	ANTIMICROBIAL AGENTS AND CHEMOTHERAPY	Shea, KM et al	2017
603	Impact of requiring re-authorization of restricted antibiotics on day 3 of therapy	Journal of AntimicROBIAL CHEMOTHERAPY	Eljaaly, K et al	2018
604	Intervention to Reduce Broad-Spectrum Antibiotics and Treatment Durations Prescribed at the Time of Hospital Discharge: A Novel Stewardship Approach	Infection ConTROL AND HOSPITAL EPIDEMIOLOGY	Yogo, N et al	2017
605	Point-of-Care β-Lactam Allergy Skin Testing by Antimicrobial Stewardship Programs: A Pragmatic Multicenter Prospective Evaluation	CLINICAL INFECTIOUS DISEASES	Leis, JA et al.	2017
606	Clinical and economic outcomes from a community hospital's antimicrobial stewardship program	AJIC	Malani, AN et al	2013
607	Effects of various antimicrobial stewardship programs on antimicrobial usage and resistance among common gram-negative bacilli causing health care-associated infections: A multicenter comparison	J Microbiol Immunol Infect	Lai, CC et al	2016
608	Effects of national antibiotic stewardship and infection control strategies on hospital-associated and community-associated meticillin-resistant Staphylococcus aureus infections across a region of Scotland: a non-linear time-series study	The Lancet ID	Lawes, T et al	2015
610	Trend of methicillin-resistant Staphylococcus aureus (MRSA) bacteremia in an institution with a high rate of MRSA after the reinforcement of antibiotic stewardship and hand hygiene	AJIC	Kim, YC et al	2013
611	Implementation and outcomes of a hospital-wide computerised antimicrobial stewardship programme in a large medical centre in Taiwan	IJAC	Chan, YY et al	2011
612	The impact of an antimicrobial stewardship programme on the use of antimicrobials and the evolution of drug resistance	Eur J Clin Microbiol Infect Dis	Del Arco, A et al	2015
613	Safety and clinical outcomes of carbapenem de-escalation as part of an antimicrobial stewardship programme in an ESBL-endemic setting	J Antimicrob Chemother	Lew, KY et al	2015
614	A Multidisciplinary Intervention to Reduce Infections of ESBL- and AmpC-Producing, Gram-Negative Bacteria at a University Hospital	PLOS	Knudsen, JD et al	2014
615	A stepwise introduction of a successful antimicrobial stewardship program. Experience from a tertiary care university hospital in Western, Saudi Arabia	Saudi Med J	Alawi, MM et al	2016
616	Influence of antimicrobial consumption on gram-negative bacteria in inpatients receiving antimicrobial resistance therapy from 2008-2013 at a tertiary hospital in Shanghai, China	AJIC	Guo, W. et al	2015
617	Evaluation of the Short-Term Effects of Antimicrobial Stewardship in the Intensive Care Unit at a Tertiary Hospital in Chin	PLOS One	Hou, D et al
618	Outcome measurement of extensive implementation of antimicrobial stewardship in patients receiving intravenous antibiotics in a Japanese university hospital	Int J Clin Pract	Niwa, T et al	2012
619	Differential outcome of an antimicrobial stewardship audit and feedback program in two intensive care units: a controlled interrupted time series study	BMC Infect Dis	Taggart, LR et al	2015
620	Impact of a Prospective Audit and Feedback Antimicrobial Stewardship Program at a Veterans Affairs Medical Center: A Six-Point Assessment	PLOS One	Morrill, HJ et al	2016
621	Antimicrobial stewardship in a Gastroenterology Department: Impact on antimicrobial consumption, antimicrobial resistance and clinical outcome	Digestive and Liver Disease	Bedini, A et al	2016
622	Impact of a Stewardship-Initiated Restriction on Empirical Use of Ciprofloxacin on Nonsusceptibility of Escherichia coli Urinary Isolates to Ciprofloxacin	Pharmacotherapy	O'Brien, KA et al	2015
