# Supplementary material for: Behavior-change interventions to improve antimicrobial stewardship in human health, animal health, and livestock agriculture: A systematic review
Source: PLOS Glob Public Health. 2023 May 8;3(5):e0001526. doi: 10.1371/journal.pgph.0001526 (PMC10166487; doi:10.1371/journal.pgph.0001526)
Supplement: S3 File — (XLSX) [file pgph.0001526.s004.xlsx]

## Sheet: Human health sector
	Section A. Selection Bias			Section B. Study Design					Section C. Cofounders			Section D. Blinding			Section E. Data Collection Methods			Section F. Withdrawals and Drop-outs			Section G. Intervention Integrity			Section H. Analyses				Global Rating for this Paper
Study ID	Are the individuals selected to participate in the study likely to be representative of the target population? (1- very likely, 2- somewhat likely, 3- not likely, 4- can't tell)	What percentage of selected individuals agreed to participate? (1- 80-100%, 2- 60-79%, 3- less than 60%, 4- not applicable, 5- can't tell)	Section Rate (1- strong, 2- moderate, 3- weak)	Indicate the study design. (1- Randomized controlled trial, 2- Controlled clinical trial, 3- Cohort analytic (two group pre + post), 4- Case-control, 5- Cohort (one group pre + post (before and after)), 6- Interrupted time series, 7- Other specify, 8- Can’t tell)	Was the study described as randomized? (No/Yes) If NO, go to Component C.	If Yes, was the method of randomization described? (No/Yes)	If Yes, was the method appropriate? (No/Yes)	Section Rate (1- strong, 2- moderate, 3- weak)	Were there important differences between groups prior to the intervention? (1- Yes, 2- No, 3- Can’t tell)	If yes, indicate the percentage of relevant confounders that were controlled (either in the design (e.g. stratification, matching) or analysis)? (1- 80 – 100% (most), 2- 60 – 79% (some), 3- Less than 60% (few or none), 4- Can’t Tell)	Section Rate (1- strong, 2- moderate, 3- weak)	Was (were) the outcome assessor(s) aware of the intervention or exposure status of participants? (1- Yes, 2- No, 3- Can’t tell)	Were the study participants aware of the research question? (1- Yes, 2- No, 3- Can’t tell)	Section Rate (1- strong, 2- moderate, 3- weak)	Were data collection tools shown to be valid? (1- Yes, 2- No, 3- Can’t tell)	Were data collection tools shown to be reliable? (1- Yes, 2- No, 3- Can’t tell)	Section Rate (1- strong, 2- moderate, 3- weak)	Were withdrawals and drop-outs reported in terms of numbers and/or reasons per group? (1- Yes, 2- No, 3- Can’t tell, 4- Not Applicable (i.e. one time surveys or interviews))	Indicate the percentage of participants completing the study. (If the percentage differs by groups, record the lowest). (1- 80 -100%, 2- 60 - 79%, 3- less than 60%, 4- Can’t tell, 5- Not Applicable (i.e. Retrospective case-control))	Section Rate (1- strong, 2- moderate, 3- weak, Not Applicable)	What percentage of participants received the allocated intervention or exposure of interest? (1- 80 -100%, 2- 60 - 79%, 3- less than 60%, 4- Can’t tell)	Was the consistency of the intervention measured? (1- Yes, 2- No, 3- Can’t tell)	Is it likely that subjects received an unintended intervention (contamination or co-intervention) that may influence the results? (4- Yes, 5- No, 6- Can’t tell)	Indicate the unit of allocation (community, organization/institution, practice/office, individual)	Indicate the unit of analysis (community, organization/institution, practice/office, individual)	Are the statistical methods appropriate for the study design? (1- Yes, 2- No, 3- Can’t tell)	Is the analysis performed by intervention allocation status (i.e. intention to treat) rather than the actual intervention received? (1- Yes, 2- No, 3- Can’t tell)	Global Rating for this Paper (1- Strong, 2- Moderate, 3- Weak)
4	1	4	1	5	Yes	Yes	No	2	2	-	1	1	2	2	3	1	2	2	1	1	1	1	5	Organization/institution	Organization/institution	1	2	1
6	1	4	1	5	No	-	-	2	2	-	1	1	1	1	1	3	2	4	5	-	1	3	5	Individual	Individual	1	2	1
10	1	4	1	5	No	-	-	2	1	2	2	1	2	2	1	1	1	4	5	-	1	2	4	Organization/institution	Individual	3	1	1
11	1	5	2	5	No	-	-	2	2	-	2	1	2	2	1	1	1	2	1	1	1	1	6	Organization/institution	Individual	1	2	1
12	2	4	2	5	Yes	Yes	Yes	2	2	-	1	1	2	2	1	1	1	4	5	-	1	1	6	Organization/institution	Individual	1	2	1
14	1	4	1	6	No	-	-	2	3	2	2	1	2	2	1	1	1	4	5	-	1	3	6	Organization/institution	Organization/institution	1	2	1
26	2	4	2	5	No	-	-	2	1	1	1	1	2	2	1	1	1	4	5	-	1	1	6	Organization/institution	Individual	1	2	1
33	2	4	2	4	No	-	-	2	2	-	1	1	2	2	1	1	1	4	5	-	1	3	5	Individual	Individual	3	2	1
73	1	1	1	5	No	-	-	2	1	1	1	1	3	2	1	1	1	4	1	-	1	3	5	Organization/institution	Organization/institution	1	2	1
75	2	1	2	5	No	-	-	2	1	2	2	1	3	2	1	1	1	1	1	1	1	3	6	Organization/institution	Organization/institution	1	1	1
88	2	4	2	6	No	-	-	2	2	-	1	1	2	2	1	3	2	1	5	-	4	3	3	Organization/institution	Organization/institution	1	3	1
91	2	4	1	6	No	-	-	2	3	2	2	1	2	2	1	1	1	2	5	2	1	3	2	Organization/institution	Practice/office	1	2	1
93	1	4	1	5	No	-	-	2	1	1	1	2	2	1	1	1	1	1	5	-	1	3	6	Organization/institution	Organization/institution	1	2	1
107	1	4	1	3	No	-	-	2	1	4	2	1	2	2	1	2	2	1	5	-	1	3	4	Organization/institution	Organization/institution	1	2	1
120	2	5	2	5	No	-	-	2	1	-	1	1	2	2	1	1	1	1	4	2	1	1	4	Practice/office	Practice/office	1	2	1
121	1	4	1	6	No	-	-	2	2	-	1	1	2	2	1	1	1	4	5	-	1	2	6	Organization/institution	Organization/institution	1	2	1
126	1	1	1	1	Yes	Yes	Yes	1	1	-	1	1	3	2	1	1	1	1	1	1	1	3	6	Organization/institution	Individual	1	2	1
129	1	4	1	5	No	-	-	2	2	-	1	1	2	2	1	1	1	4	5	-	1	3	6	Organization/institution	Organization/institution	1	2	1
139	1	1	1	1	Yes	No	Yes	1	2	-	1	1	1	3	1	1	1	4	5	-	1	3	5	Practice/office	Practice/office	1	2	1
140	1	2	2	5	No	-	-	2	2	-	1	1	2	2	1	1	1	4	5	-	2	2	6	Practice/office	Practice/office	1	1	1
145	1	1	1	5	No	-	-	2	2	-	1	1	2	2	1	1	1	1	1	1	1	1	6	Organization/institution	Organization/institution	1	2	1
146	1	1	2	5	No	-	-	2	2	-	1	1	2	2	1	2	2	4	5	-	1	1	6	Practice/office	Practice/office	1	1	1
149	1	4	1	5	No	-	-	2	3	1	1	1	3	2	1	3	2	4	5	-	1	3	4	Practice/office	Practice/office	1	2	1
157	1	4	1	5	Yes	No	-	2	3	4	2	1	2	2	1	1	1	4	5	-	1	3	6	Practice/office	Practice/office	1	2	1
159	2	4	2	5	Yes	No	-	2	1	1	1	1	2	2	1	1	1	4	5	-	1	3	5	Practice/office	Practice/office	1	2	1
161	1	4	1	1	Yes	Yes	Yes	1	2	-	1	1	2	2	1	3	2	4	5	-	1	3	6	Organization/institution	Organization/institution	1	2	1
173	1	4	1	5	No	-	-	2	2	-	1	1	2	2	1	1	1	4	5	-	1	3	4	Practice/office	Practice/office	1	2	1
190	1	4	1	6	No	-	-	2	2	-	1	1	2	2	1	1	1	4	5	-	1	3	5	Organization/institution	Organization/institution	1	2	1
208	2	4	2	1	Yes	Yes	Yes	1	1	1	1	1	2	2	1	1	1	4	5	-	4	3	6	Practice/office	Practice/office	1	1	1
210	1	1	1	1	Yes	Yes	Yes	1	1	1	1	2	1	2	1	1	1	1	1	1	1	1	4	Practice/office	Practice/office	1	1	1
213	1	4	1	6	No	-	-	2	3	1	1	1	2	2	1	1	1	4	5	-	4	2	6	Practice/office	Practice/office	1	1	1
219	1	4	1	6	No	-	-	2	3	2	2	1	2	2	1	1	1	4	5	-	1	3	4	Organization/institution	Organization/institution	1	2	1
223	1	4	2	5	No	-	-	2	2	-	1	1	2	2	1	1	1	4	5	-	4	3	6	Organization/institution	Organization/institution	1	1	1
228	1	4	1	6	No	-	-	2	2	-	1	1	2	2	1	1	1	4	5	-	1	3	6	Practice/office	Practice/office	1	2	1
236	1	4	1	1	Yes	Yes	Yes	2	2	-	1	1	2	2	1	2	2	4	5	-	4	3	5	Practice/office	Practice/office	1	1	1
239	2	5	2	7: one-time survey	No	-	-	2	3	2	2	2	2	1	1	1	1	4	5	-	1	3	6	Organization/institution	Organization/institution	1	2	1
263	2	4	2	6	No	-	-	2	3	1	2	1	2	2	1	1	1	4	5	-	1	2	4	Community	Community	1	2	1
267	1	4	1	6	No	-	-	2	2	-	1	1	2	2	1	1	1	4	5	-	1	3	4	Practice/office	Practice/office	1	2	1
270	1	4	1	6	No	-	-	2	2	-	1	1	2	2	1	1	1	4	5	-	1	3	6	Practice/office	Practice/office	1	2	1
271	1	4	1	5	No	-	-	2	2	-	1	1	2	2	1	1	1	4	5	-	1	3	6	Organization/institution	Organization/institution	1	2	1
272	2	5	2	5	No	-	-	2	2	-	2	1	2	2	1	1	2	4	5	-	1	1	6	Organization/institution	Organization/institution	1	2	1
277	2	4	2	5	No	-	-	2	2	-	1	1	2	2	1	1	1	4	5	-	1	3	6	Organization/institution	Organization/institution	1	2	1
286	1	4	1	5	No	-	-	2	2	-	1	1	2	2	1	1	1	4	5	-	1	3	6	Practice/office	Practice/office	1	2	1
295	1	4	1	5	Yes	Yes	Yes	2	2	-	1	2	2	1	1	3	2	4	5	-	1	2	6	Organization/institution	Organization/institution	1	2	1
298	1	4	1	5	No	-	-	2	1	1	1	1	2	2	1	1	1	4	5	-	1	3	6	Organization/institution	Organization/institution	1	2	1
301	2	5	1	5	No	-	-	2	2	-	1	1	2	2	1	2	2	4	5	-	1	3	6	Organization/institution	Organization/institution	1	2	1
312	1	4	1	7: "regression discontinuity design"	No	-	-	2	3	2	2	1	2	2	1	1	1	4	5	-	1	2	4	Practice/office	Practice/office	1	2	1
314	2	4	2	5	No	-	-	2	2	-	1	1	2	2	1	1	1	4	5	-	1	3	4	Organization/institution	Organization/institution	1	2	1
317	1	4	1	5	No	-	-	2	3	2	2	1	3	2	1	1	1	4	5	-	1	3	6	Organization/institution	Organization/institution	1	2	1
319	2	4	2	5	No	-	-	2	2	-	1	1	2	2	1	1	1	4	5	-	1	2	4	Organization/institution	Organization/institution	1	2	1
321	2	4	2	5	No	-	-	2	2	-	1	1	3	2	1	3	2	4	5	-	1	3	6	Organization/institution	Practice/office	1	2	1
330	2	4	2	6	No	-	-	2	2	-	1	1	3	2	1	1	1	4	5	-	1	3	5	Organization/institution	Individual	1	2	1
332	2	1	1	7: one-time survey	No	-	-	2	3	2	2	1	2	2	1	1	1	4	5	-	1	2	4	Organization/institution	Organization/institution	1	2	1
335	1	4	1	5	No	-	-	2	2	-	1	1	2	2	1	1	1	4	5	-	1	3	6	Organization/institution	Organization/institution	1	2	1
337	1	4	1	7: "serial point-prevalence surveys"	No	-	-	2	2	-	1	3	2	2	1	1	1	4	5	-	1	3	6	Practice/office	Practice/office	1	2	1
341	1	4	1	5	No	-	-	2	1	1	1	1	3	2	1	2	2	4	5	-	1	3	6	Organization/institution	Organization/institution	1	2	1
344	1	4	1	6	No	-	-	2	2	-	1	1	2	2	1	1	1	4	5	-	1	3	6	Organization/institution	Organization/institution	1	2	1
351	1	4	1	6	No	-	-	2	3	4	2	1	2	2	1	1	1	4	5	-	4	3	4	Organization/institution	Organization/institution	1	1	1
357	2	4	2	3	No	-	-	2	1	1	1	1	3	2	1	3	2	4	5	-	1	3	5	Organization/institution	Organization/institution	1	2	1
358	1	4	1	6	No	-	-	2	3	2	2	1	2	2	1	3	2	4	5	-	1	2	6	Community	Community	1	2	1
362	1	4	1	5	No	-	-	2	3	1	1	1	2	2	1	1	1	4	5	-	1	3	6	Organization/institution	Organization/institution	1	2	1
367	2	4	2	6	No	-	-	2	3	2	2	1	2	2	1	1	1	4	5	-	4	3	6	Community	Community	1	1	1
368	1	4	1	5	No	-	-	2	1	1	1	1	2	2	1	3	2	4	5	-	1	1	6	Practice/office	Practice/office	1	2	1
375	2	4	2	5	No	-	-	2	2	-	1	1	2	2	1	1	1	4	5	-	1	3	6	Practice/office	Practice/office	1	2	1
376	1	4	1	5	No	-	-	2	2	-	1	1	2	2	1	1	1	4	5	-	1	3	6	Organization/institution	Organization/institution	1	2	1
378	1	4	1	5	No	-	-	2	2	-	1	1	2	2	1	1	1	4	5	-	1	3	6	Practice/office	Practice/office	1	1	1
381	1	4	1	5	Yes	Yes	Yes	2	2	-	1	1	2	2	1	1	1	4	5	-	1	3	6	Organization/institution	Organization/institution	1	2	1
390	2	4	2	5	No	-	-	2	1	1	1	1	2	2	1	1	1	4	5	-	1	3	5	Organization/institution	Organization/institution	1	2	1
394	1	4	1	5	No	-	-	2	2	-	1	1	2	2	1	1	1	1	5	-	1	3	6	Organization/institution	Organization/institution	1	2	1
395	4	1	2	1	Yes	Yes	Yes	1	2	-	1	2	1	2	1	3	2	1	1	1	1	3	6	Practice/office	Practice/office	1	1	1
398	1	4	1	5	No	-	-	2	2	-	1	1	2	2	1	1	1	4	5	-	1	2	6	Practice/office	Practice/office	1	2	1
404	2	4	2	5	No	-	-	2	1	1	1	1	2	2	1	1	1	4	5	-	1	2	5	Organization/institution	Organization/institution	1	2	1
406	1	4	1	5	No	-	-	2	2	-	2	3	3	2	3	3	2	4	5	-	4	3	6	Organization/institution	Organization/institution	1	3	1
407	1	4	1	5	No	-	-	2	2	-	1	1	2	2	1	1	1	4	5	-	1	1	4	Practice/office	Practice/office	1	2	1
415	1	4	1	5	No	-	-	2	3	1	1	1	2	2	1	1	1	4	5	-	1	3	4	Practice/office	Practice/office	1	2	1
420	1	4	1	5	No			2	2	4	2	3	3	2	3	3	2	4	5	2	4	3	6	Organization/institution	Organization/institution			1
422	1	4	1	3	No	-	-	2	1	1	1	1	2	2	1	1	1	4	5	-	1	3	6	Organization/institution	Organization/institution	1	2	1
427	1	4	1	1	Yes	Yes	Yes	1	2	-	1	2	2	1	1	1	1	1	1	1	1	1	5	Organization/institution	Organization/institution	1	2	1
428	2	4	2	6	Yes	Yes	Yes	2	3	2	2	1	2	2	1	1	1	4	5	-	1	1	6	Community	Organization/institution	1	2	1
431	1	4	1	5	No	-	-	2	1	1	1	1	2	2	1	1	1	4	5	-	1	3	6	Organization/institution	Organization/institution	1	2	1
433	2	1	2	6	No	-	-	2	1	1	1	1	2	1	1	1	1	1	1	2	4	2	4	Practice/office	Practice/office	1	1	1
440	2	4	2	5	No	-	-	2	3	2	2	1	2	2	1	1	1	4	5	-	1	3	6	Community	Community	1	2	1
442	2	4	2	5	No	-	-	2	2	-	1	1	2	2	1	1	1	4	5	-	4	3	5	Organization/institution	Organization/institution	1	1	1
451	1	4	1	5	No	-	-	2	2	-	1	1	2	2	1	1	1	4	5	-	1	3	6	Practice/office	Practice/office	1	2	1
470	1	4	1	4	No	-	-	2	1	1	1	1	2	2	1	3	2	4	5	-	1	3	4	Organization/institution	Organization/institution	1	2	1
480	1	4	1	5	No	-	-	2	3	1	1	1	2	2	1	1	1	4	5	-	1	3	6	Practice/office	Individual	1	2	1
482	1	4	1	6	No	-	-	2	2	-	1	1	1	2	1	1	1	4	5	-	1	3	6	Practice/office	Practice/office	1	2	1
500	1	2	2	1	Yes	No	-	1	2	-	1	1	2	2	1	3	2	1	4	2	3	3	4	Community	Community	1	1	1
502	1	1	1	3	Yes	No	-	2	3	1	1	1	2	2	1	3	2	1	1	1	1	3	6	Organization/institution	Organization/institution	1	2	1
526	1	4	1	5	No	-	-	2	2	-	1	1	2	2	1	3	2	4	5	-	1	3	6	Practice/office	Practice/office	1	2	1
541	1	4	2	1	Yes	Yes	Yes	1	1	4	2	1	2	2	1	1	1	4	5	-	4	3	6	Practice/office	Practice/office	1	1	1
543	2	4	2	5	No	-	-	2	2	-	1	1	2	2	1	1	1	4	5	-	4	3	6	Organization/institution	Organization/institution	1	1	1
549	2	1	1	1	Yes	No	-	1	1	2	2	2	2	1	1	1	1	4	5	-	1	3	6	Organization/institution	Organization/institution	1	2	1
551	1	1	1	1	Yes	Yes	Yes	1	2	-	1	1	3	2	1	1	1	1	2	2	1	3	6	Organization/institution	Organization/institution	1	2	1
552	2	2	2	3	No	-	-	2	1	1	1	1	1	3	1	1	1	1	1	1	1	3	6	Organization/institution	Organization/institution	1	2	1
554	2	4	2	6	No	-	-	2	3	2	2	1	3	2	1	1	1	4	5	-	1	3	6	Organization/institution	Organization/institution	1	2	1
556	2	4	2	6	No	-	-	2	1	2	2	1	2	2	1	1	1	4	5	-	1	3	6	Organization/institution	Individual	1	2	1
557	1	4	1	1	Yes	No	-	1	1	1	1	2	2	1	1	1	1	4	5	-	1	1	6	Organization/institution	Organization/institution	1	1	1
559	1	5	2	1	Yes	Yes	Yes	1	2	-	1	1	3	2	1	1	1	1	1	1	1	3	5	Organization/institution	Organization/institution	1	2	1
561	1	1	1	1	Yes	Yes	Yes	1	2	-	1	1	3	2	1	1	1	1	2	2	1	1	6	Organization/institution	Organization/institution	1	2	1
563	1	1	1	1	Yes	Yes	Yes	1	2	-	1	2	2	1	1	1	1	1	1	1	1	1	5	Practice/office	Practice/office	1	2	1
571	1	4	1	3	No	-	-	2	2	-	1	1	2	2	1	1	1	4	5	-	1	3	6	Organization/institution	Organization/institution	1	2	1
575	2	1	2	6	No	-	-	2	3	1	1	1	3	2	1	1	1	4	5	-	1	3	4	Organization/institution	Individual	1	2	1
580	1	4	1	2	Yes	Yes	Yes	1	1	1	1	1	3	2	1	2	2	4	5	-	1	3	6	Organization/institution	Organization/institution	1	2	1
582	1	4	1	5	No	-	-	2	2	-	1	1	2	2	1	1	1	4	5	-	1	3	6	Organization/institution	Organization/institution	1	2	1
583	1	4	1	5	No	-	-	2	2	-	1	1	3	2	1	1	1	4	5	-	1	2	4	Organization/institution	Organization/institution	1	2	1
584	1	4	1	5	No	-	-	2	3	2	2	1	3	2	1	1	1	4	5	-	4	1	4	Organization/institution	Organization/institution	1	1	1
585	2	4	2	6	No	-	-	2	3	2	2	1	2	2	1	1	1	4	5	-	1	3	5	Organization/institution	Organization/institution	1	2	1
590	1	4	1	4	No	-	-	2	2	-	1	1	2	2	1	3	2	4	5	-	1	3	6	Practice/office	Practice/office	1	2	1
591	2	4	2	7: "crossover trial"	No	-	-	2	2	-	1	1	3	2	1	1	1	4	5	-	1	3	6	Practice/office	Practice/office	1	2	1
592	1	4	1	5	No	-	-	2	1	2	2	1	2	2	1	1	1	4	5	-	1	3	4	Organization/institution	Organization/institution	1	2	1
593	1	1	1	1	Yes	Yes	Yes	1	2	-	1	2	3	2	1	1	1	1	1	1	1	3	6	Organization/institution	Organization/institution	1	2	1
594	1	4	1	6	No	-	-	2	3	1	1	3	2	2	1	1	1	4	5	-	4	3	5	Organization/institution	Organization/institution	1	1	1
595	2	4	2	5	No	-	-	2	2	-	1	1	2	2	3	1	2	4	5	-	1	3	6	Practice/office	Practice/office	1	2	1
598	2	5	2	5	No	-	-	2	2	-	1	1	2	2	1	1	1	4	5	-	1	3	5	Organization/institution	Organization/institution	1	2	1
599	2	4	2	5	No	-	-	2	2	-	1	1	2	2	1	1	1	4	5	-	1	3	6	Organization/institution	Organization/institution	1	2	1
600	3	4	3	5	No	-	-	2	1	1	1	1	2	2	1	1	1	4	5	-	1	3	5	Organization/institution	Organization/institution	1	2	1
601	2	4	2	5	No	-	-	2	4	1	1	1	2	2	1	2	2	4	5	-	1	3	6	Practice/office	Practice/office	1	2	1
603	1	4	1	5	Yes	Yes	Yes	2	2	-	1	1	2	2	1	3	2	4	5	-	1	3	6	Organization/institution	Organization/institution	3	2	1
604	2	4	2	5	No	-	-	2	2	-	1	2	2	1	1	1	1	4	5	-	1	3	6	Organization/institution	Organization/institution	1	2	1
605	1	5	2	5	No	-	-	2	1	1	1	2	2	1	1	1	1	4	5	-	1	3	6	Organization/institution	Organization/institution	1	2	1
606	1	4	1	5	No	-	-	2	2	-	1	1	2	2	1	1	1	4	5	-	1	3	6	Organization/institution	Organization/institution	1	2	1
608	1	4	1	6	No	-	-	2	1	1	1	1	2	2	1	1	1	4	5	-	4	2	6	Organization/institution	Organization/institution	1	1	1
610	1	4	1	5	No	-	-	2	2	-	1	1	2	2	1	1	1	4	5	-	1	1	6	Organization/institution	Organization/institution	1	2	1
613	1	4	1	5	No	-	-	2	2	-	1	1	2	2	1	1	1	4	5	-	1	3	6	Organization/institution	Organization/institution	1	2	1
617	1	4	1	5	No	-	-	2	2	-	1	1	2	2	1	3	2	4	5	-	4	2	6	Organization/institution	Organization/institution	1	1	1
618	1	4	1	5	No	-	-	2	2	-	1	1	3	2	1	1	1	4	5	-	1	3	6	Organization/institution	Individual	1	2	1
620	1	4	1	6	No	-	-	2	2	-	1	1	3	2	1	1	1	4	5	-	1	1	4	Organization/institution	Organization/institution	1	2	1
622	1	4	1	6	No	-	-	2	3	2	2	1	3	2	1	1	1	4	5	-	1	3	6	Organization/institution	Organization/institution	1	2	1
8	1	2	2	1	Yes	Yes	Yes	1	2	-	1	1	1	3	1	1	1	1	2	2	1	3	4	Individual	Individual	1	3	2
30	1	4	1	5	No	-	-	2	1	4	3	1	2	2	1	2	2	1	1	1	1	3	6	Organization/institution	Organization/institution	1	2	2
42	1	3	3	1	Yes	Yes	Yes	1	3	1	1	1	1	1	1	1	1	3	4	2	1	3	4	Practice/office	Practice/office	1	2	2
61	1	4	1	6	No	-	-	2	1	4	3	1	2	1	1	2	2	4	5	-	1	3	5	Organization/institution	Organization/institution	1	1	2
66	3	4	3	6	No	-	-	2	2	-	1	1	2	2	1	1	1	1	5	-	1	2	6	Organization/institution	Organization/institution	1	2	2
70	1	4	1	5	No	-	-	2	2	-	1	1	2	2	1	1	1	2	5	-	1	3	4	Organization/institution	Organization/institution	3	2	2
80	3	4	3	5	No	-	-	2	2	-	1	1	2	2	1	1	1	4	5	-	1	3	2	Organization/institution	Organization/institution	1	2	2
84	3	4	3	5	No	-	-	2	2	-	1	1	2	2	1	1	1	1	5	2	1	3	6	Organization/institution	Individual	1	1	2
85	3	5	3	1	Yes	Yes	No	1	2	-	1	1	3	2	1	3	2	1	5	-	1	3	4	Practice/office	Individual	1	2	2
86	1	4	1	6	No	-	-	2	3	4	3	1	2	2	1	1	1	4	5	-	1	3	6	Organization/institution	Organization/institution	1	2	2
96	2	5	2	6	No	-	-	2	3	-	3	1	2	2	1	2	2	1	5	-	1	3	4	Organization/institution	Organization/institution	1	2	2
104	1	5	1	5	No	-	-	2	1	4	3	1	3	2	1	1	1	1	5	-	1	3	6	Organization/institution	Organization/institution	1	2	2
124	2	4	2	5	No	-	-	2	3	4	3	1	2	2	1	3	2	4	5	-	1	2	4	Organization/institution	Organization/institution	3	2	2
128	1	4	1	6	No	-	-	2	3	2	3	1	1	2	1	1	1	1	5	-	4	3	4	Practice/office	Practice/office	1	2	2
132	1	4	1	5	No	-	-	2	3	-	3	1	2	2	1	1	1	4	5	-	1	3	4	Organization/institution	Organization/institution	1	2	2
141	2	5	2	5	No	-	-	2	1	4	2	1	2	2	1	1	1	2	5	-	4	3	3	Organization/institution	Organization/institution	1	1	2
150	1	4	1	5	No	-	-	2	3	1	2	1	2	2	1	1	1	2	4	3	1	3	4	Organization/institution	Organization/institution	1	2	2
152	1	5	2	5	No	-	-	2	2	-	1	1	2	2	1	2	2	2	4	3	4	3	4	Organization/institution	Organization/institution	1	1	2
166	1	4	1	5	No	-	-	2	1	4	3	1	2	2	1	1	1	4	5	-	4	3	4	Organization/institution	Practice/office	1	3	2
170	1	4	1	5	Yes	No	-	2	3	3	3	1	2	2	1	1	1	4	5	-	2	3	6	Organization/institution	Organization/institution	1	1	2
185	2	4	2	5	No	-	-	2	3	3	3	1	3	2	1	3	2	4	5	-	1	3	4	Organization/institution	Organization/institution	1	2	2
202	3	1	3	3	No	-	-	2	2	-	1	1	2	2	1	2	2	1	1	1	1	1	4	Practice/office	Practice/office	1	2	2
204	1	4	1	5	No	-	-	2	3	4	3	1	2	2	1	1	1	4	5	-	1	3	5	Organization/institution	Organization/institution	1	2	2
209	1	1	1	1	Yes	Yes	Yes	1	2	-	1	1	1	3	1	3	2	1	1	1	4	3	4	Organization/institution	Organization/institution	1	1	2
211	1	4	1	6	No	-	-	2	3	4	3	1	2	2	1	1	1	4	5	-	1	3	4	Practice/office	Practice/office	1	2	2
216	1	5	1	5	No	-	-	2	2	-	1	1	1	3	1	2	2	4	5	-	4	1	6	Practice/office	Practice/office	1	1	2
224	2	1	2	1	Yes	Yes	Yes	1	3	1	1	1	1	3	1	1	1	1	2	2	1	3	6	Practice/office	Practice/office	1	2	2
225	1	4	1	6	No	-	-	2	3	3	3	1	2	2	1	2	2	4	5	-	1	1	6	Practice/office	Practice/office	1	2	2
230	1	4	1	4	No	-	-	2	1	2	2	1	1	3	1	2	2	4	5	-	4	3	6	Practice/office	Practice/office	1	1	2
235	2	4	2	6	No	-	-	2	3	4	3	1	2	2	1	1	1	4	5	-	1	1	6	Organization/institution	Organization/institution	1	2	2
238	2	4	1	1	Yes	Yes	Yes	1	1	2	2	1	1	3	1	1	1	1	2	2	1	3	5	Practice/office	Practice/office	1	2	2
241	2	5	2	5	No	-	-	2	3	4	2	1	1	3	1	2	2	1	1	1	1	3	6	Individual	Individual	1	2	2
242	1	4	1	5	No	-	-	2	1	3	3	1	3	2	1	1	1	4	5	-	1	1	5	Organization/institution	Organization/institution	1	2	2
247	2	3	3	1	Yes	Yes	Yes	1	1	2	2	2	2	1	1	1	1	1	2	2	2	3	4	Organization/institution	Organization/institution	1	2	2
250	1	4	1	5	No	-	-	2	1	4	3	1	2	2	1	1	1	4	5	-	1	1	6	Organization/institution	Organization/institution	1	2	2
252	2	4	2	5	No	-	-	2	3	-	3	1	2	2	1	1	1	4	5	-	1	3	5	Organization/institution	Organization/institution	1	2	2
253	3	4	3	5	No	-	-	2	2	-	1	1	2	2	1	1	1	4	5	-	1	3	6	Organization/institution	Organization/institution	1	3	2
255	2	4	2	5	No	-	-	2	1	4	3	1	2	2	1	3	2	4	5	-	1	3	6	Practice/office	Practice/office	3	2	2
265	1	4	1	6	No	-	-	2	3	3	3	1	2	2	1	1	1	4	5	-	1	3	6	Organization/institution	Organization/institution	1	2	2
268	1	4	1	5	No	-	-	2	3	3	3	1	2	2	1	3	2	4	5	-	1	3	5	Organization/institution	Organization/institution	3	2	2
273	1	5	1	5	No	-	-	2	3	4	3	1	2	2	1	1	1	4	5	-	1	3	5	Community	Community	1	2	2
283	1	4	1	5	No	-	-	2	1	3	3	1	3	2	1	1	1	4	5	-	1	3	6	Organization/institution	Organization/institution	1	2	2
284	1	4	1	5	No	-	-	2	3	4	3	1	3	2	1	3	2	4	5	-	1	3	4	Community	Community	3	2	2
292	2	4	2	6	No	-	-	2	3	2	2	1	2	2	1	1	1	2	4	3	1	2	4	Community	Community	1	2	2
296	3	4	3	8	No	-	-	2	3	2	2	1	2	2	1	3	2	4	5	-	1	3	6	Organization/institution	Organization/institution	3	2	2
297	1	4	1	5	No	-	-	2	1	3	3	1	2	2	1	1	1	4	5	-	1	3	6	Organization/institution	Organization/institution	3	2	2
303	1	5	1	7: "stepped-wedge cluster randomised trial"	Yes	Yes	Yes	1	1	1	1	1	1	3	1	1	1	1	1	1	1	3	6	Organization/institution	Organization/institution	1	2	2
308	2	4	2	5	No	-	-	2	3	3	3	1	3	2	1	1	1	4	5	-	2	3	6	Organization/institution	Organization/institution	1	1	2
309	1	4	1	5	No	-	-	2	2	-	1	1	1	3	1	1	1	4	5	-	1	3	6	Organization/institution	Organization/institution	1	2	2
318	1	4	1	5	No	-	-	2	1	3	3	1	2	2	1	1	1	4	5	-	1	3	6	Organization/institution	Organization/institution	1	2	2
323	2	4	2	2	No	-	-	1	1	3	3	1	2	2	1	3	2	4	5	-	1	2	6	Practice/office	Practice/office	1	2	2
333	2	4	2	6	No	-	-	2	1	3	3	1	2	2	1	3	2	4	5	-	1	2	5	Organization/institution	Organization/institution	1	2	2
342	2	4	2	5	No	-	-	2	1	3	3	1	2	2	1	1	1	4	5	-	4	2	6	Organization/institution	Organization/institution	3	1	2
349	4	1	3	1	Yes	Yes	No	1	1	1	1	1	2	2	1	3	2	1	1	1	1	3	6	Individual	Individual	1	2	2
354	4	4	3	6	No	-	-	2	3	-	3	1	2	2	1	1	1	4	5	-	1	3	4	Organization/institution	Organization/institution	1	2	2
356	1	4	1	5	No	-	-	2	2	-	1	1	2	2	1	2	2	2	4	3	4	3	5	Practice/office	Practice/office	1	1	2
359	4	5	3	1	Yes	Yes	Yes	1	3	2	2	2	2	1	1	2	2	1	1	1	1	1	6	Practice/office	Practice/office	1	2	2
361	2	4	2	6	No	-	-	2	3	4	3	1	3	2	1	1	1	4	5	-	1	3	4	Organization/institution	Organization/institution	1	2	2
366	2	4	2	5	No	-	-	2	3	4	3	1	2	2	1	1	1	4	5	-	1	3	6	Practice/office	Practice/office	1	2	2
371	2	2	2	6	No	-	-	2	3	4	3	1	2	2	1	2	2	2	4	2	1	3	6	Organization/institution	Organization/institution	1	2	2
377	1	4	1	5	No	-	-	2	3	2	3	1	2	2	1	1	1	4	5	-	1	1	5	Practice/office	Practice/office	1	2	2
379	3	5	3	1	Yes	Yes	Yes	1	2	-	1	1	3	2	1	1	1	1	2	2	1	2	6	Practice/office	Practice/office	1	2	2
382	1	4	1	5	No	-	-	2	1	1	1	1	2	2	1	1	1	4	5	-	4	2	4	Organization/institution	Organization/institution	1	1	2
383	1	4	1	5	No	-	-	2	3	4	3	1	2	2	1	1	1	4	5	-	1	3	5	Organization/institution	Organization/institution	1	2	2
385	1	4	1	6	No	-	-	2	3	1	1	1	2	2	1	2	3	4	5	-	4	3	4	Organization/institution	Organization/institution	1	3	2
386	2	4	2	5	No	-	-	2	1	1	1	1	2	2	1	1	1	4	5	-	1	3	6	Organization/institution	Organization/institution	1	1	2
400	2	3	3	4	No	-	-	2	1	2	2	1	2	2	1	1	1	1	1	1	1	3	6	Practice/office	Practice/office	1	1	2
403	2	2	2	1	Yes	Yes	Yes	1	2	-	1	1	1	3	1	1	1	1	1	1	4	1	6	Practice/office	Practice/office	1	2	2
405	1	4	1	3	No	-	-	2	1	1	1	1	1	3	1	1	1	4	5	-	1	3	5	Practice/office	Practice/office	1	2	2
409	4	5	3	5	No	-	-	2	1	1	1	1	2	2	1	1	1	4	5	-	1	3	4	Practice/office	Practice/office	1	2	2
417	1	5	3	5	No	-	-	2	2	-	1	1	2	2	1	1	1	4	5	-	4	3	4	Practice/office	Practice/office	1	1	2
418	1	4	2	6	No	-	-	2	3	4	3	1	2	2	1	3	2	4	5	-	1	1	6	Organization/institution	Organization/institution	1	2	2
419	2	5	2	5	No	-	-	2	1	2	3	1	2	2	1	1	1	4	5	-	1	3	6	Practice/office	Practice/office	1	2	2
432	1	4	1	5	No	-	-	2	3	4	3	1	2	2	1	1	1	4	5	-	1	3	4	Organization/institution	Organization/institution	1	2	2
446	2	4	2	5	No	-	-	2	1	3	3	2	1	2	1	1	1	4	5	-	1	3	6	Practice/office	Practice/office	1	2	2
447	1	4	1	5	No	-	-	2	3	4	2	1	2	2	1	1	1	4	5	-	4	3	6	Organization/institution	Organization/institution	1	2	2
462	2	4	2	5	No	-	-	2	1	3	3	1	2	2	1	1	1	4	5	-	1	1	6	Practice/office	Practice/office	3	2	2
464	1	4	1	5	No	-	-	2	3	3	3	1	2	2	1	1	1	4	5	-	1	3	5	Organization/institution	Organization/institution	1	2	2
468	4	5	3	6	No	-	-	2	2	-	1	2	3	2	1	1	1	4	5	-	1	3	6	Practice/office	Individual	1	2	2
479	1	4	1	5	No	-	-	2	3	4	3	1	2	2	1	1	1	4	5	-	1	3	5	Organization/institution	Organization/institution	1	2	2
485	1	4	1	5	No	-	-	2	3	4	3	1	2	2	1	1	1	4	5	-	1	1	6	Organization/institution	Organization/institution	1	2	2
488	1	4	2	5	No	-	-	2	2	-	1	1	3	2	1	1	1	1	3	3	1	3	4	Organization/institution	Organization/institution	1	2	2
494	4	4	3	5	No	-	-	2	2	-	1	1	3	2	1	1	1	4	5	-	1	2	6	Practice/office	Practice/office	1	2	2
506	1	1	1	6	No	-	-	2	3	3	3	1	3	2	1	2	2	4	5	-	1	3	6	Organization/institution	Organization/institution	1	2	2
507	1	4	1	5	No	-	-	2	3	3	3	1	1	1	1	2	2	4	5	-	1	3	6	Organization/institution	Organization/institution	1	2	2
521	1	4	1	5	No	-	-	2	1	3	3	1	2	2	1	1	1	4	5	-	1	1	4	Organization/institution	Organization/institution	1	2	2
523	1	4	1	5	No	-	-	2	1	3	3	1	3	2	1	1	1	4	5	-	1	3	6	Practice/office	Practice/office	1	2	2
524	3	4	3	5	No	-	-	2	2	-	1	1	2	2	1	1	1	4	5	-	3	3	6	Practice/office	Individual	1	1	2
527	1	4	1	5	No	-	-	2	3	3	3	1	2	2	1	1	1	4	5	-	1	1	6	Practice/office	Practice/office	1	2	2
542	4	4	3	5	No	-	-	2	1	2	2	1	3	2	1	1	1	4	5	-	1	1	4	Community	Community	1	2	2
544	4	5	3	5	Yes	No	-	2	2	-	1	1	2	2	1	1	1	4	5	-	4	3	4	Organization/institution	Organization/institution	1	2	2
545	2	4	2	6	No	-	-	2	3	3	3	1	2	2	1	2	2	4	5	-	4	2	4	Organization/institution	Organization/institution	1	1	2
550	4	4	3	5	No	-	-	2	1	1	1	2	2	1	1	1	1	1	1	1	4	3	5	Organization/institution	Practice/office	1	1	2
553	1	4	1	5	No	-	-	2	1	3	3	1	3	2	1	3	2	4	5	-	1	2	6	Community	Community	3	2	2
560	1	1	1	1	Yes	No	-	1	2	-	1	1	1	3	1	3	2	1	1	1	1	3	6	Organization/institution	Organization/institution	1	2	2
562	2	5	2	1	Yes	No	-	1	2	-	1	1	1	3	1	1	1	4	5	-	1	3	6	Practice/office	Practice/office	1	2	2
564	4	3	3	2	Yes	Yes	Yes	1	2	-	1	1	2	2	1	2	2	1	1	1	1	3	6	Practice/office	Practice/office	1	2	2
568	2	1	2	2	No	-	-	1	2	-	1	1	2	2	1	1	1	2	4	3	1	3	6	Practice/office	Practice/office	1	2	2
570	1	5	1	8	No	-	-	2	1	2	2	1	3	3	1	3	2	1	1	1	1	1	4	Organization/institution	Organization/institution	1	1	2
572	2	4	2	6	No	-	-	2	3	4	3	1	3	2	1	3	2	1	2	2	1	1	6	Practice/office	Practice/office	1	2	2
573	1	5	1	6	No	-	-	2	3	4	3	1	3	2	1	1	1	4	5	-	1	3	4	Organization/institution	Organization/institution	1	2	2
576	1	4	1	6	No	-	-	2	3	3	3	1	2	2	1	1	1	4	5	-	1	3	6	Organization/institution	Organization/institution	1	2	2
577	1	4	1	1	Yes	No	-	1	3	1	1	1	1	3	1	1	1	4	5	-	4	3	6	Organization/institution	Organization/institution	1	1	2
579	1	4	1	6	No	-	-	2	3	3	3	1	3	2	1	1	1	4	5	-	1	1	5	Organization/institution	Organization/institution	1	1	2
581	4	4	3	5	No	-	-	2	2	-	1	1	2	2	1	1	1	4	5	-	1	3	6	Organization/institution	Organization/institution	1	2	2
587	1	4	1	5	No	-	-	2	3	4	3	1	3	2	1	1	1	4	5	-	1	1	4	Organization/institution	Organization/institution	1	2	2
588	1	4	1	6	No	-	-	2	1	3	3	1	3	2	1	1	1	4	5	-	1	3	6	Organization/institution	Organization/institution	1	2	2
589	1	4	1	5	No	-	-	2	3	3	3	1	3	2	1	1	1	4	5	-	1	1	6	Organization/institution	Organization/institution	1	2	2
596	1	5	1	5	No	-	-	2	1	4	3	2	3	2	1	2	2	4	5	-	3	3	4	Organization/institution	Organization/institution	1	1	2
611	1	1	1	6	No	-	-	2	3	4	3	1	2	2	1	1	1	1	1	1	1	1	6	Organization/institution	Organization/institution	1	2	2
612	1	4	1	4	No	-	-	2	3	4	3	1	2	2	1	1	1	4	5	-	1	1	6	Organization/institution	Organization/institution	1	2	2
614	2	1	2	5	No	-	-	2	3	3	3	1	2	2	1	1	1	4	5	-	1	3	4	Organization/institution	Organization/institution	1	2	2
615	2	4	2	5	No	-	-	2	3	4	3	1	3	2	2	1	1	4	5	-	1	1	4	Practice/office	Organization/institution	1	2	2
616	1	4	1	6	No	-	-	2	3	3	3	3	2	2	1	1	1	4	5	-	1	3	4	Organization/institution	Organization/institution	1	2	2
619	2	4	2	6	No	-	-	2	1	2	2	1	2	2	3	2	3	4	5	-	4	3	6	Practice/office	Practice/office	1	1	2
9	1	5	2	8	No	-	-	3	1	3	3	3	3	2	1	1	1	4	5	-	4	2	6	Individual	Individual	1	2	3
29	1	4	1	6	No	-	-	2	3	-	3	1	2	2	1	1	1	2	4	3	1	3	5	Organization/institution	Organization/institution	1	2	3
45	4	5	3	5	No	-	-	2	3	4	3	1	2	2	1	3	2	1	1	1	2	1	5	Organization/institution	Organization/institution	1	1	3
58	1	3	3	5	No	-	-	2	1	4	3	1	3	2	1	2	2	1	4	2	1	3	4	Organization/institution	Individual	1	1	3
71	1	1	2	6	No	-	-	2	1	3	3	1	1	3	3	3	3	1	1	1	1	3	4	Practice/office	Practice/office	1	1	3
76	3	5	3	5	No	-	-	2	1	2	2	1	2	2	1	2	3	4	4	-	4	3	4	Organization/institution	Individual	1	1	3
90	1	5	2	5	No	-	-	2	3	-	3	1	2	2	1	1	1	3	4	3	4	1	6	Organization/institution	Organization/institution	1	1	3
133	1	1	1	1	Yes	Yes	Yes	1	1	1	1	1	1	3	1	1	1	1	1	1	3	3	5	Organization/institution	Organization/institution	1	1	3
229	3	4	3	5	No	-	-	2	1	3	3	1	2	2	1	3	2	4	5	-	4	3	6	Practice/office	Practice/office	1	1	3
246	2	4	2	5	Yes	Yes	Yes	2	1	4	3	1	1	3	1	3	2	2	4	3	1	3	6	Organization/institution	Organization/institution	1	2	3
251	3	5	1	6	No	-	-	2	2	-	1	1	2	2	1	1	1	2	4	3	4	3	6	Organization/institution	Organization/institution	1	1	3
259	4	4	2	5	No	-	-	2	3	-	3	1	2	2	1	2	3	4	5	-	1	3	6	Organization/institution	Organization/institution	1	2	3
274	2	5	2	5	No	-	-	2	3	4	3	1	3	3	1	1	1	4	5	-	4	2	6	Organization/institution	Organization/institution	1	1	3
275	4	4	3	5	No	-	-	2	3	4	3	1	2	2	1	1	1	3	4	3	1	2	6	Organization/institution	Organization/institution	1	2	3
306	4	3	3	6	No	-	-	2	1	2	2	1	3	3	1	2	2	4	5	-	1	2	4	Community	Community	1	2	3
307	4	5	3	5	No	-	-	2	1	4	3	1	1	3	1	1	1	1	5	1	1	2	6	Community	Community	1	2	3
325	2	5	3	5	No	-	-	2	1	4	3	1	3	2	1	3	2	3	4	3	4	2	6	Practice/office	Practice/office	1	1	3
329	2	4	2	5	No	-	-	2	1	3	3	1	3	2	1	1	1	2	4	3	1	2	4	Organization/institution	Organization/institution	1	2	3
348	3	4	3	6	No	-	-	2	1	2	2	1	3	2	1	3	2	1	4	3	4	3	5	Practice/office	Practice/office	1	1	3
353	4	5	3	7: crossover trial	No	-	-	2	2	-	1	1	1	3	1	1	1	1	2	2	4	2	4	Organization/institution	Organization/institution	1	1	3
360	4	4	3	5	No	-	-	2	3	4	3	1	3	2	1	1	1	4	5	-	4	3	6	Organization/institution	Organization/institution	1	1	3
370	3	4	3	5	No	-	-	2	1	3	3	1	3	2	2	2	3	4	5	-	1	1	6	Organization/institution	Organization/institution	1	2	3
372	1	1	1	5	No	-	-	2	3	3	3	1	1	3	1	1	1	1	1	1	1	2	4	Practice/office	Practice/office	1	2	3
388	1	4	1	5	No	-	-	2	3	3	3	1	2	2	3	3	3	4	5	-	1	3	6	Organization/institution	Organization/institution	3	2	3
392	4	4	3	7: three-arm pre-post	No	-	-	2	1	4	3	1	2	2	1	3	2	4	5	-	1	1	4	Practice/office	Practice/office	1	2	3
412	1	5	3	5	No	-	-	2	3	3	3	1	2	2	1	3	1	4	5	-	4	3	4	Practice/office	Practice/office	1	1	3
414	3	4	3	5	No	-	-	2	3	4	3	1	2	2	1	1	1	4	5	-	1	1	6	Organization/institution	Organization/institution	1	2	3
435	3	4	3	5	No	-	-	2	3	4	3	1	2	2	1	1	1	4	5	-	4	1	6	Organization/institution	Organization/institution	1	2	3
471	1	2	2	5	No	-	-	2	1	4	3	3	1	2	1	1	1	1	3	3	2	1	6	Practice/office	Practice/office	1	1	3
474	3	1	3	4	No	-	-	2	1	1	1	1	1	2	1	3	3	1	1	1	1	3	6	Community	Community	1	2	3
495	3	3+152:290	3	1	Yes	Yes	Yes	1	1	3	3	1	1	3	3	2	3	2	4	3	1	3	6	Practice/office	Practice/office	1	2	3
496	3	4	3	5	No	-	-	2	3	4	3	1	2	2	1	1	1	4	5	-	4	1	6	Organization/institution	Organization/institution	1	1	3
497	2	4	2	5	No	-	-	2	3	4	3	3	3	3	3	3	3	2	4	3	4	2	6	Organization/institution	Organization/institution	1	3	3
505	2	4	2	5	No	-	-	2	3	4	3	1	1	3	1	1	1	4	5	-	1	3	4	Organization/institution	Organization/institution	1	2	3
509	2	5	2	3	Yes	Yes	Yes	2	1	3	3	1	1	3	1	3	2	4	5	-	1	3	6	Organization/institution	Organization/institution	3	2	3
547	2	4	2	5	No	-	-	2	1	3	3	1	1	3	1	1	1	4	5	-	1	3	6	Organization/institution	Organization/institution	1	2	3
555	3	5	3	4	No	-	-	2	1	4	3	1	1	3	1	2	2	2	4	3	1	3	6	Organization/institution	Organization/institution	1	2	3
558	2	3	3	1	Yes	Yes	Yes	1	3	1	1	1	1	3	1	1	1	1	1	1	1	1	6	Organization/institution	Organization/institution	1	2	3
565	1	3	3	1	Yes	Yes	Yes	1	2	-	1	1	2	2	1	1	1	1	1	1	1	1	6	Organization/institution	Organization/institution	1	2	3
569	1	3	3	6	No	-	-	2	3	4	3	1	3	3	3	2	3	1	3	3	1	3	4	Community	Community	1	2	3
578	4	5	3	6	No	-	-	2	3	2	2	1	2	2	1	1	1	1	4	3	1	1	6	Organization/institution	Organization/institution	1	2	3
586	1	4	1	6	No	-	-	2	3	3	3	1	2	2	1	2	3	4	5	-	4	3	4	Organization/institution	Practice/office	1	1	3
597	4	5	3	6	No	-	-	2	3	3	3	1	2	2	1	1	1	4	5	-	4	3	4	Organization/institution	Organization/institution	1	2	3
602	4	4	2	6	No	-	-	2	3	4	3	1	1	3	1	1	1	4	5	-	1	3	5	Organization/institution	Organization/institution	1	2	3
607	4	5	3	8	No	-	-	2	2	-	1	1	3	3	1	2	2	4	5	-	4	2	4	Organization/institution	Organization/institution	1	1	3
621	1	4	1	5	No	-	-	2	3	4	3	1	1	3	1	3	2	4	5	-	1	3	6	Organization/institution	Organization/institution	1	2	3

## Sheet: Animal health sector
	Section A. Selection Bias			Section B. Study Design					Section C. Cofounders			Section D. Blinding			Section E. Data Collection Methods			Section F. Withdrawals and Drop-outs			Section G. Intervention Integrity			Section H. Analyses				Global Rating for this Paper
Study ID	Are the individuals selected to participate in the study likely to be representative of the target population? (1- very likely, 2- somewhat likely, 3- not likely, 4- can't tell)	What percentage of selected individuals agreed to participate? (1- 80-100%, 2- 60-79%, 3- less than 60%, 4- not applicable, 5- can't tell)	Section Rate (1- strong, 2- moderate, 3- weak)	Indicate the study design. (1- Randomized controlled trial, 2- Controlled clinical trial, 3- Cohort analytic (two group pre + post), 4- Case-control, 5- Cohort (one group pre + post (before and after)), 6- Interrupted time series, 7- Other specify, 8- Can’t tell)	Was the study described as randomized? (No/Yes) If NO, go to Component C.	If Yes, was the method of randomization described? (No/Yes)	If Yes, was the method appropriate? (No/Yes)	Section Rate (1- strong, 2- moderate, 3- weak)	Were there important differences between groups prior to the intervention? (1- Yes, 2- No, 3- Can’t tell)	If yes, indicate the percentage of relevant confounders that were controlled (either in the design (e.g. stratification, matching) or analysis)? (1- 80 – 100% (most), 2- 60 – 79% (some), 3- Less than 60% (few or none), 4- Can’t Tell)	Section Rate (1- strong, 2- moderate, 3- weak)	Was (were) the outcome assessor(s) aware of the intervention or exposure status of participants? (1- Yes, 2- No, 3- Can’t tell)	Were the study participants aware of the research question? (1- Yes, 2- No, 3- Can’t tell)	Section Rate (1- strong, 2- moderate, 3- weak)	Were data collection tools shown to be valid? (1- Yes, 2- No, 3- Can’t tell)	Were data collection tools shown to be reliable? (1- Yes, 2- No, 3- Can’t tell)	Section Rate (1- strong, 2- moderate, 3- weak)	Were withdrawals and drop-outs reported in terms of numbers and/or reasons per group? (1- Yes, 2- No, 3- Can’t tell, 4- Not Applicable (i.e. one time surveys or interviews))	Indicate the percentage of participants completing the study. (If the percentage differs by groups, record the lowest). (1- 80 -100%, 2- 60 - 79%, 3- less than 60%, 4- Can’t tell, 5- Not Applicable (i.e. Retrospective case-control))	Section Rate (1- strong, 2- moderate, 3- weak, Not Applicable)	What percentage of participants received the allocated intervention or exposure of interest? (1- 80 -100%, 2- 60 - 79%, 3- less than 60%, 4- Can’t tell)	Was the consistency of the intervention measured? (1- Yes, 2- No, 3- Can’t tell)	Is it likely that subjects received an unintended intervention (contamination or co-intervention) that may influence the results? (4- Yes, 5- No, 6- Can’t tell)	Indicate the unit of allocation (community, organization/institution, practice/office, individual)	Indicate the unit of analysis (community, organization/institution, practice/office, individual)	Are the statistical methods appropriate for the study design? (1- Yes, 2- No, 3- Can’t tell)	Is the analysis performed by intervention allocation status (i.e. intention to treat) rather than the actual intervention received? (1- Yes, 2- No, 3- Can’t tell)	Global Rating for this Paper (1- Strong, 2- Moderate, 3- Weak)
59	2	1	2	1	Yes	Yes	Yes	1	2	-	1	1	2	2	1	3	2	1	1	1	1	3	4	Practice/office	Individual	1	1	1
98	1	5	2	5	Yes	Yes	Yes	2	1	2	2	1	3	2	1	1	1	1	3	3	2	3	6	Practice/office	Individual	1	2	2
316	3	5	3	7: stepped-wedge, mixed effect time series	No	-	-	2	1	3	3	1	1	3	1	1	1	1	2	2	1	3	6	Practice/office	Practice/office	1	2	3
528	1	4	1	5	No	-	-	2	2	-	1	1	3	2	1	3	2	4	5	-	1	2	6	Community	Community	3	2	1
529	4	5	3	5	No	-	-	2	2	-	1	1	1	3	1	2	2	4	5	-	1	2	6	Community	Community	1	2	3
531	2	4	2	5	No	-	-	2	2	-	1	1	2	2	1	1	1	4	5	-	4	3	4	Community	Organization/institution	1	1	1
533	2	1	2	4	No	-	-	2	1	3	3	1	2	2	1	1	1	1	1	1	1	3	6	Practice/office	Practice/office	1	2	2
534	4	5	3	5	No	-	-	2	3	2	2	1	1	3	1	1	1	4	5	-	1	3	4	Community	Community	1	1	3
535	3	3	3	5	No	-	-	2	3	3	3	1	1	3	1	2	2	1	1	1	1	1	4	Practice/office	Practice/office	1	1	3
538	3	4	3	5	No	-	-	2	1	4	3	1	2	1	1	1	1	4	5	-	4	3	6	Practice/office	Practice/office	3	1	3
539	2	5	2	1	Yes	No	-	1	1	2	2	1	1	3	1	3	2	1	1	1	1	3	5	Practice/office	Practice/office	1	2	2
540	1	4	1	5	No	-	-	2	3	1	1	1	2	2	1	1	1	4	5	-	1	3	6	Community	Community	1	2	1
