# Supplementary material for: Behavior-change interventions to improve antimicrobial stewardship in human health, animal health, and livestock agriculture: A systematic review
Source: PLOS Glob Public Health. 2023 May 8;3(5):e0001526. doi: 10.1371/journal.pgph.0001526 (PMC10166487; doi:10.1371/journal.pgph.0001526)
Supplement: S4 File — (XLSX) [file pgph.0001526.s005.xlsx]

## Sheet: Human health sector
ID	Title	Journal	Author	Publication Year	Language of Study, if other than English	Country of Intervention	Income Classification of Country (Source World Bank)	Subsetting #1 of Intervention (Type of health facility or community setting)	Subsetting of intervention (i.e.. Clinical department) or Sub-target Population (Pediatrics, burn patients, ICU, etc.)	Type of Evaluation (Prospective, Retrospective, Both)	Study Category	Type of Study (RCT, Quasi-experimental, Pre/post Observational)	Total Number of Facilities Involved (Control + Experimental)	Type of Study (Single, multi-center)	Type of Intervention- Single or Bundled	Phases/Stages (Yes/No)	Total Number of Phases/Stages	Type of Intervention	Description of Intervention	Intervention start date (Month Year)	Intervention End Date (Month-year)	Intervention Duration (Calculated if needed)	Target Participant (Healthcare providers/prescriber, nurses, pharmacists, patient, etc.)	Total Sample Size (Control + Experimental or Pre + Post)	Type/Unit of Sample (Patients, cases, specimens, etc.)	Notes	Outcome Category-1 (AMU, Appropriateness/adherance, Stewardship, IV to PO; AMR prevalence, Infection rate/disease incidence, Length of stay, Health Outcome, Cost/Economic Impact)	Outcome	Type of Statistic (Mean, percent, rate, etc.)	1. Pre-Intervention or Phase 1 Statistic	1. Numerator	1. Type of Range	1. Lower (or value if SD)	1. Upper	1. Sample Size	1. During Intervention or Phase 2 Rate	1. Numerator	1. Lower (or value if SD)	1. Upper	1. Sample Size	1. Post-intervention or Phase 3 Rate	1. Numerator		1. Lower (or value if SD)	1. Upper	1. Sample Size	1. Phase 4 Rate	1. Numerator	1. Lower (or value if SD)
4	The use of an antibiotic order form in a tertiary hospital: Influence on physicians' prescribing patterns	Journal of Pharmacy & Pharmacognosy Research	Chien, Vo; Anh, Mai; Thao, Nguyen; Thoai, Nguyen; Vo, Thi-Ha	2021		Vietnam	Lower middle	Tertiary teaching hospital		Retrospective		Pre/post	1	Single	Single	No		Antibiotic order form	Physicians were asked to fill in a new AOF whenever they wanted to start/initiate antibiotic prescribing or change their antibiotics regime. One hour of direct training on AOF use was conducted for physicians by a senior clinical pharmacist.	2022-06-19	2022-08-19	3 months	Providers	115	patients			Bacteria culture	percent	70	42				60						77	42			55
4																												Obtaining culture before antibiotic therapy	percent	14	8				60						45	25			55
4																												Initial empirical narrow spectrum antibiotic therapy	percent	26	16				60						36	20			55
4																												Initial empirical broad spectrum antibiotic therapy	percent	74	47				60						64	35			55
4																												Clinical improvement affter 72 hr	percent	64	38				60						89	48			55
4																												Changing in antibiotic	percent	38	23				60						28	16			55
4																												De-escalation	percent	23	11				47						20	7			35
4																												DOT	mean	12.5		SD	7.13								12.17			7.27
4																												LOT	mean	8.18		SD	4.32								8.08			4.5
4																												LOS	mean	7.52		SD	3.22								8.57			3.25
4																												Treatment failure at discharge	percent	12	7				60						6	4			55
6	Impact and barriers of a pharmacist-led practice with computerized reminders on intravenous to oral antibiotic conversion for community-acquired pneumonia inpatients	J Clin Pharm Ther	Xu S, Wang X, Song Z, Han F, Zhang C	2021		China	Upper middle	Teaching hospital		Retrospective		Pre/post	1	Single	Single	Yes	2	Review records, EMR system alert	Phase 1: pharmacists implemented the conventional practice of reviewing patient charts and medication records every 24 h and verbally informed the prescribers on eligible IV-PO conversions; Phase 2: pharmacists implemented a new intervention practice to inform the prescribers with a computerized reminder in electronic medical record system on eligible IV-PO conversions.	2022-08-18	2022-07-20	2 years	Providers	524	patients			Patients who converted to oral therapy	percent
6																												Differences in days between actual switch and the days patients met criteria for conversion	Mean
6																												Length of IV therapy, days	Mean
6																												Total length of antibiotic therapy, days	Mean
6																												Length of hospital stay, days	Mean
6																												Patients who converted on the day patients were eligible for conversion	percent
8	Effect of Rapid Respiratory Virus Testing on Antibiotic Prescribing Among Children Presenting to the Emergency Department With Acute Respiratory Illness: A Randomized Clinical Trial	JAMA Netw Open	Rao S, Lamb MM, Moss A, Mistry RD, Grice K, Ahmed W, Santos-Cantu D, Kitchen E, Patel C, Ferrari I, Dominguez SR	2021		USA	High	Pediatric hospital	Emergency department	Both		RCT	1	Single	Single	No		Rapid respiratory pathogen testing	Nasopharyngeal swabs for RRP testing; Results were provided to the ED clinician and families of children in the intervention group	2022-12-18	2022-11-19	12 months	Providers	1815	patients			Antibiotics prescribed/received	Percent
8																												ED LOS	median hours
8																												Antivirals prescribed/received	Percent
8																												Antivirals prescribed/received and influenza test result positive	Percent
8																												Admitted to hospital from ED	Percent
8																												Additional hospitalization within 10 d	Percent
8																												Additional ED visits within 10 d	Percent
8																												Additional medical visits	Percent
9	Changes in antibiotic prescription following an education strategy for acute respiratory infections	NPJ Prim Care Respir Med	Delsors E, Monsó F, López-Román FJ, Menárguez-Puche JF, Gonzalez-Barberá M, Hukelova H, Martínez-Ros MT, López-Santiago A	2021		Spain	High	Primary health care setting		Retrospective		Pre/post	1	Single	Single	No		Education	4-h face-to-face course divided into two parts. In the first part, participants were instructed regarding recommendations of current clinical practice guidelines for the management of respiratory tract infections and the use of antibiotics. In the second part, they were instructed regarding the use of rapid antigen testing for GAS in patients with acute pharyngotonsillitis, with information on te…	2012	2017	3 years	Providers	18001	patients	Intervention performed twice a year for 3 months each from 2012-2017		Antibiotics received for common cold	percent	5.6	201										2	61
9																												Antibiotics received for acute otitis media	percent	89.1	179										77	104
9																												Antibiotics received for acute sinusitis	percent	86.2	168										85.3	110
9																												Antibiotics received for acute pharyngitis and tonsillitis	percent	44.4	1290										32.7	820
9																												Antibiotics received for acute bronchitis	percent	72.7	689										56	366
9																												Antibiotics received for pneumonia	percent	89.4	93										88.8	95
9																												Antibiotics received for exacerbation of COPD/chronic bronchitis	percent	85.2	161										75.6	121
9																												Antibiotics received for influenza	percent	6.2	70										3.1	19
9																												Antibiotics received for other conditions	percent	29.8	153										13.8	60
10	Reducing the use of empiric antibiotic therapy in COVID-19 on hospital admission	BMC Infectious Diseases	Pettit, Natasha & Nguyen, Cynthia & Lew, Alison & Bhagat, Palak & Nelson, Allison & Olson, Gregory & Ridgway, Jessica & Pho, Mai & Pagkas-Bather, Jade	2021		USA	High	Academic medical center	COVID-19	Retrospective		Quasi-exp, pre/post	1	Single	Bundled	No		Recommendations on initiation and duration of antibiotics, guidelines, education	Recommendations regarding when to initiate anti- biotics for possible bacterial pneumonia and when to discontinue empiric antibiotics among patients with COVID-19; incorporated into the institution’s inpatient COVID-19 management guideline; ordering a respiratory bacteria and viral panel; education regarding antibiotic use among COVID-19 in-patients were given to COVID-19 unit providers during da…	2022-03-20	2022-04-20	1 month	Providers	506	patients			All antibiotics duration	median days	2.3		IQR	1	3.9							1			0.5	2.1
10																												Atypical antibiotic (azithromycin, doxycycline, levofloxacin) coverage duration	median days	3.8		IQR	3	4.1							1			0.4	1.6
10																												Antibiotics re-initiated for any indication	percent	8	6				76						14	24				170
10																												Antibiotics re-initiated for bacterial pneumonia	percent	2.6	2				76						9	16				170
10																												Readmission within 30 d for any cause	percent	7	5				76						13.5	23				170
10																												Readmission within 30 d for bacterial pneumonia	percent	1.3	1				76						1.8	3				170
10																												Mortality (all-cause)	percent	17	13				76						12	21				170
10																												LOS	median days	7		IQR	4	13.2							7			4	12
11	Perioperative antimicrobial prophylaxis in adult patients: The first multicenter clinical practice audit with intervention in Greek surgical departments	Infection Control and Hospital Epidemiology	Chorafa, Elisavet & Iosifidis, Elias & Tsiodras, Sotirios & Skoutelis, Athanasios & Msc, Eleni & Kopsidas, John & Tsopela, Grammatiki-Christina & Chorianopoulou, Evangelia & Triantafyllou, Christos & Kourlaba, Georgia & Zaoutis, Theoklis & Roilides, Emmanuel & Karakosta, Polyxeni & Kostourou, Sofia & Kouni, Sofia & Logotheti, Christina & Maistreli, Stefania & Molocha, Nafsika-Maria & Mylona, Elen…	2020		Greece	High	Hospitals	Surgical departments	Prospective		Pre/post	3	Multi	Bundled	No		Audit, feedback, education, reports, guidelines	Educational lectures as well as audit and feedback targeted to 3 specific objectives: (1) use of the appropriate antimicrobial agent, (2) appropriate time of administration, and (3) appropriate dura- tion of PAP; core team meetings to present international and local guidelines	2022-06-17	2022-06-18	1 year	Providers	1447	patients			Adherence to international guidelines for appropriate antibiotics	percent	89.6	688				768						96.3	654				679
11																												Adherence to local guidelines for appropriate antibiotics	percent	42.9	297				692						57.8	376				650
11																												Adherence to appropriate duration of antibiotics	percent	33.7	246				729						60.3	387				642
11																												Overall adherence to appropriate perioperative antimicrobial prophylaxis	percent	28.2	193				685						43.9	278				634
11																												Adherence to appropriate administration time	percent	78.1	563				721						74.9	499				666
11																												Surgical Site Infections	percent	6.9	46				666						4	23				574
11																												Glycopeptide prescribed for hip/knee replacement	percent	44	109				248						87	213				235
11																												Glycopeptide and carbapenem for coronary artery bypass grafting or valve replacement	percent	85	185				217						96	204				212
11																												2nd-gen cephalosporin for cholecystectomy	percent	87	136				157						98	104				106
11																												2nd-gen cephalosporin and glycopeptide for inguinal hernia repair	percent	59	59				70						not stated	not stated
11																												TMP/SMX for prostatectomy	percent	57	31				54						48.2	14				29
11																												2nd-gen cephalosporin for craniotomy	percent	77	17				22						not stated	not stated
12	Outcomes of an ambulatory care pharmacist-led antimicrobial stewardship program within a family medicine resident clinic	Infect Control Hosp Epidemiol	Westerhof LR, Dumkow LE, Hanrahan TL, McPharlin SV, Egwuatu NE	2020		USA	High	Primary care office		Retrospective		Pre/post, quasi-exp	1	Single	Bundled	No		Education, guideline dissemination, audit and feedback	Live education session- reviewed baseline prescribing data, including areas for improvement, local resistance trends, and a review of the institutional guidelines, providers were given pocket cards of the institutional guidelines; Feedback included recommendations regarding treatment indication and antibiotic drug selection, dose, and duration of therapy	2022-10-18	2022-03-19	6 months	Providers	1397	antibiotic prescriptions			Total guideline-concordant antibiotic prescribing for all infections (URIs, SSTIs, UTIs)	percent	38.9											57.9
12																												Total population in guideline-concordant antibiotic selection	percent	68.9											80.2
12																												Total population in guideline-concordant antibiotic dose	percent	76.7											86.2
12																												Total population in guideline-concordant antibiotic DOT	percent	73.3											86.2
12																												DOT for URIs	median days	7		IQR	5	10							7			5	7
12																												DOT for SSTIs	median days	7		IQR	7	10							7			5	7
12																												DOT for UTIs	median days	7		IQR	5	7							5			5	7
12																												Amoxicillin prescribed in URI indications	percent	25.9											41.8
12																												Azithromycin prescribed in URI indications	percent	25.9											18.5
12																												Cephalexin prescribed for SSTI indications	percent	10											31.2
12																												Sulfamethoxazole/trimethoprim prescribed for SSTI indications	percent	30											19.2
12																												Clindamycin prescribed for SSTI indications	percent	10											1.6
12																												Ciprofloxacin prescribed for UTI indications	percent	16.7											3.1
12																												Sulfamethoxazole/trimethoprim prescribed for UTI indications	percent	23.3											14.2
12																												Nitrofurantoin prescribed for UTI indications	percent	33.3											53.5
14	Short-Duration Electronic Health Record Option Buttons to Reduce Prolonged Length of Antibiotic Therapy in Outpatients	PEDIATRICS	Sun, Shan; Jones, Roderick C.; Fricchione, Marielle J.; Scardina, Tonya L.; Healy, Daniel; Patel, Rupal M.; Patel, Sameer J.	2021		USA	High	Quartenary care paeds hospital	Emergency department and children clinic	Both		Pre/post	1	Single	single	No		Addition of clickable buttons on th electronic record for the duration of use of some antibiotics rather than clinicians entering the duration of use as free text		2015-02-01	2018-12-01	4 years	Providers	3296	Patients		AMU	Proportion of Prescriptions With 10-Day Duration at the ED and clinic	Percent
14																											AMU	Proportion of Prescriptions With 10-Day Duration at the ED only	Percent
14																											AMU	Proportion of Prescriptions With 10-Day Duration at the clinic only	Percent
14																											AMU	Proportion of Prescriptions With 10-Day Duration amoxicillin	Percent
14																											AMU	Proportion of Prescriptions With 10-Day Duration of Cefdinir	Percent
14																											AMU	Proportion of Prescriptions With 10-Day Duration of cephalexin	Percent
14																											AMU	Proportion of Prescriptions With 10-Day Duration of clindamycin	Percent
26	Implementation of a multidisciplinary infections conference improves the treatment of spondylodiscitis	Scientific Reports	Dalos, Dimitris & Schoof, Benjamin & Thiesen, Darius & Viezens, Lennart & Kleinertz, H & Rohde, Holger & Both, Anna & Luebke, Andreas & Strahl, André & Dreimann, Marc & Stangenberg, Martin	2021		Germany	High	Tertiary care university medical center		Retrospective		Pre/post	1	Single	Single	No		Infections conference	The conference is organized and prepared by the department of trauma and orthopedic surgery; Four specialties need to take part in order to validate multidisciplinary decision making; Major case discussion aspects include: type of treatment, surgical strategy, type, number and duration of antibiotics	2013	2018	5 years	Providers	361	patients			DOT for intravenous antibiotics	mean days	18		SD	8			26		19
26																												DOT for oral antibiotics	mean days	87		SD	25			40		33
26																												Total duration of antibiotic therapy	mean days	104		SD	31			66		31
26																												Length of hospital stay	mean days	31		SD	22			27		21
26																												Length of ICU stay	mean days	3		SD	9			7		15
29	Impact of an Antimicrobial Stewardship Program on the Incidence of Carbapenem Resistant Gram-Negative Bacilli: An Interrupted Time-Series Analysis	Antibiotics	López-Viñau T, Peñalva G, García-Martínez L, Castón JJ, Muñoz-Rosa M, Cano Á, Recio M, Cisneros JM, Pérez-Nadales E, Rumbao Aguirre J, García-Martínez E, Salcedo I, Del Prado JR, de la Fuente C, Martínez-Martínez L, Gracia-Ahufinger I, Torre-Cisneros J	2021		Spain	High	Tertiary care teaching hospital		Retrospective		Quasi-exp, pre/post	1	Single	Bundled	No		Education, approval, guidelines, team meetings to review and consult	PROVAUR team educational sessions; updated guidelines for carbapenem use; carbapenem prescription form for approved indications and personal prescription validation interview were developed; bacteremia program and consultancy maintained	2022-02-14	2022-02-16	2 years	Providers	125847	patients			Total antibiotic consumption	DDD/1000 occupied bed days
29																												Carbapenem consumption	DDD/1000 occupied bed days
29																												3rd-4th-gen cephalosporin consumption	DDD/1000 occupied bed days
29																												B-lactams and B-lactamase inhibitors consumption	DDD/1000 occupied bed days
29																												Quinolones consumption	DDD/1000 occupied bed days
29																												Aminoglycosides consumption	DDD/1000 occupied bed days
29																												Global incidence density of carbapenem-resistant Gram-negative bacilli	monthly incidence
30	A Pragmatic Study to Evaluate the Use of a Rapid Diagnostic Test to Detect Group A Streptococcal Pharyngitis in Children With the Aim of Reducing Antibiotic Use in a UK Emergency Department	PEDIATRIC EMERGENCY CARE	Bird, Chris; Winzor, Gemma; Lemon, Katherine; Moffat, Alasdair; Newton, Tina; Gray, Jim	2018		UK	High	Secondary/tertiary Children's Hospital	Emergency Department	Both		Pre/post	1	Single	Bundled	No		Performance of the McIsaac clinical score combined with RDT to screen for and treat GAS pharyngitis.	Treating clinicians could only request an RDT they could give nursing staff a McIsaac score (such as the Centor score for GAS pharyngitis but deemed to be more accurate in children) of 3 or greater. Antibiotics were only prescribed for positive RDTs	2015-08-01	2016-11-01	16 months	Providers	611	Patients			Rate of antibiotic prescription	Percent	79	166				210	24	51			214	28	51				181
33	Impact of a Pharmacist-Led Antimicrobial Stewardship Program on the Number of Days of Antimicrobial Therapy for Uncomplicated Gram-Negative Bacteremia in a Community Hospital	Cureus	Fukuda T, Tanuma K, Iio S, Saito J, Komura M, Yamatani A	2021		Japan	High	Regional general hospital		Retrospective		RCT	1	Single	Single	No		Antimicrobial time-out	Antimicrobial time-out is a technique in which the pharmacist discusses the efficacy, duration, de-escalation, and side effects of antimicrobial therapy on days 3, 5, 7, and 10 with the attending physician	2022-01-13	2022-06-15	2.5 years	Providers	66	patients			Antibiotic treatment duration	median days
33																												De-escalation of antibiotics	Percent
33																												Patients considered cllinical success	Percent
33																												Patients considered cllinical failure	Percent
33																												Recurrenct bacteremia	Percent
33																												Infectious diseases readmission	Percent
33																												C. diff infections	Percent
33																												30-d mortality	Percent
33																												60-d mortality	Percent
42	Use of a Procalcitonin-guided Antibiotic Treatment Algorithm in the Pediatric Intensive Care Unit	PEDIATRIC INFECTIOUS DISEASE JOURNAL	Katz, Sophie E.; Crook, Jennifer; Gillon, Jessica; Stanford, J. Eric; Wang, Li; Colby, Jennifer M.; Banerjee, Ritu	2021		USA	High	Children's hospital	Cardiac PICU	Prospective		RCT	1	Single	Single	No	NA	Procalcitonin testing with procalcitonin-guided antibiotic treatment algorithm and stewardship guidance	Patients in the usual care arm received provider-directed laboratory testing and therapy and baseline antimicrobial stewardship. Midway through the study, the pro- tocol was modified to enable PCT testing at enrollment for subjects in the usual care arm to compare baseline PCT levels between arms for post hoc analysis. Patients in the PCT arm received PCT testing on days 0, 1, 2, and 4 after enro…	2018-02-15	2019-04-11	14 months	Providers	270	patients		AMU	Median IV and oral antibiotic days of therapy	Median
42																											AMR	Percent infection with a multidrug resistant organism	Percent
42																											AMU	Median IV antibiotic days of therapy	Median
42																											AMU	Median broad-spectrum days of therapy	Median
42																											AMU	Median antibiotic length of therapy	Median
42																											AMU	Percent antibiotic complication	Percent
42																											Length of stay	Median hospital length of stay	Median
42																											Length of stay	Median ICU length of stay	Median
42																											Mortality	Percent died within 30 days of enrollment	Percent
42																											Readmission	Percent readmitted within 30 days	Percent
45	Intermittent Education and Audit and Feedback Reduce Inappropriate Prescribing of Oral Third-Generation Cephalosporins for Pediatric Upper Respiratory Tract Infections	JOINT COMMISSION JOURNAL ON QUALITY AND PATIENT SAFETY	Taylor, Margaret; Liechti, Sara; Palazzi, Debra	2021		USA	High	Paediatric primary care centers		Both		pre/post	51	multi	Bundled	Yes	4	Education, individual audit and feedback, and group audit and feedback were selected as the main interventions	The QI team scheduled a 15-minute interactive educational session during Clinic A's monthly staff meeting; Personalized audit and feedback documents were prepared for each provider to illustrate their individual prescribing data compared to peers; Group feedback was provided, highlighting improvements in oTGC prescribing	2017-12-01	2019-01-01	1 year	providers	Not stated	Patients			Proportion of oral third-generation cephalosporin not aligning with AAP guidelines	percent	72	231				322	45
45																												Mean number of monthly oral third-generation cephalosporin prescriptions at Clinic A	percent	365		SD	265	465		218		145	291		190			133	247
58	Evaluating the Addition of a Clinical Pharmacist Service to a Midlevel Provider-Driven Culture Follow-up Program in a Community Emergency Department	Journal of Pharmacy Technology	Rainess RA, Patel VV, Cavanaugh JB, Hill J	2021		USA	High	Large community hospital	Emergency department	Not stated		Quasi-exp, pre/post	1	Single	Single	No		Pharmacist review, recommendations, discussions with providers, guidelines	A clinical pharmacist reviewed the callback culture list every day during the implementation phase and made recommendations to the midlevel provider based on results, susceptibilities, and guideline recommendations.	2022-01-20	2022-03-20	3 months	Providers	311	patients			Optimal antimicrobial therapy	percent	26.81	59				220	43.96	40			91
58																												Optimal antibiotics prescribed	percent	52.27	115				220	72.53	66			91
58																												Optimal dose of antibiotics prescribed	percent	51.36	113				220	71.43	65			91
58																												Optimal duration of antibiotics	percent	29.55	65				220	43.96	40			91
58																												Return ED visits within 30-d	percent	5.45	12				220	2.2	2			91
61	Short and long term impact of combining restrictive and enabling interventions to reduce aztreonam consumption in a community hospital	Int J Clin Pharm	Mody D, Burke C, Minson Q	2021		USA	High	Community non-teaching hospital		Retrospective		Pre/post	1	Single	Bundled	No		Education, restriction criteria, ID review	Aztreonam restriction to empiric or targeted treatment of infections in patients with serious B-lactam allergies; ASP educational package- MUE fndings, institutional susceptibility rates, and cross-reactivity of penicillin allergies with cephalosporin and carbapenem alternatives; ID pharmacist reviewed aztreonam regimens through PAF	2022-10-11	2022-09-19	8 years	Providers	324	patients			Received concomitant B-lactam	percent	9.6	31					3.25	24
61																												DOT	mean days	4.56						4.18
61																												Pneumonia diagnoses	percent	50.6	164					45	332
61																												Sepsis diagnoses	percent	9	29					12.6	93
61																												UTI diagnoses	percent	5.6	18					8.5	63
61																												COPD/bronchitis diagnoses	percent	3.1	10					3.1	23
61																												SSTI diagnoses	percent	2.2	7					5.3	39
61																												Bone/joint infection diagnoses	percent	0.9	3					1.3	10
61																												CNS infection diagnoses	percent	0	0					0.5	4
66	Impact of a Mortality Prediction Rule for Organizing and Guiding Antimicrobial Stewardship Program Activities	Open Forum Infectious Diseases	Curtis D Collins, Scott Kollmeyer, Caleb Scheidel, Christopher J Dietzel, Lauren R Leeman, Cheryl Morrin, Anurag N Malani	2021		USA	High	Community teaching hospital		Retrospective		Quasi-exp, pre/post	1	Single	Single	No		ASP surveillance reviewing prescribing based on guidelines and providing feedback	Restricted antimicrobials (eg, vancomycin, fluoroquinolones) were identified and monitored daily for compliance with institutional criteria facilitated by commercially available pharmacy surveillance software and Medmined; pharmacists monitored unrestricted antimicrobials on patient care services during participation in interdisciplinary rounds	2013	2018	5 years	Providers	8738	patients	Healthcare facility-onset (HO)		30-d mortality	percent	36.3	1191				3283	35.2	1919			5456
66																												30-d readmission	percent	20.6	676				3283	20.1	1098			5456
66																												HO-vancomycin resistant Enterococci spp infections	percent	0.6	12				3283	0.2	8			5456
66																												HO-carbapenem resistant Enterobacteriaceae infections	percent	0.2	5				3283	<0.1	1			5456
66																												HO-ESBL infections	percent	0.4	7				3283	0.2	8			5456
66																												Hospital LOS	median days	6		IQR	3	9		5		3	8
66																												ICU LOS	median days	3		IQR	2	6		2		1	4
66																												Inpatient hospital cost	median USD	10946		IQR	6329	19750		9119		5603	15371
66																												Antimicrobial cost	median USD	96		IQR	28	237		85		28	189
66																												Antimicrobial duration	median days	5		IQR	3	8		4		2	7
66																												Antimicrobial DOT	median days	8		IQR	4	14		7		3	12
66																												Mean Total antimicrobial utilization	DOT/1000 PD	1513		SD	129			1411		90
66																												Mean Restricted antimicrobial use	DOT/1000 PD	937		SD	99			831		81
66																												Mean Unrestricted antimicrobial use	DOT/1000 PD	575		SD	56			580		43
66																												Mean ß-lactam antibiotics use	DOT/1000 PD	646		SD	49			657		41
66																												Mean Antipseudomonal antibiotics use	DOT/1000 PD	478		SD	48			442		35
66																												Mean Narrow-spectrum B-lactams use	DOT/1000 PD	272		SD	31			276		23
66																												Mean Intravenous vancomycin use	DOT/1000 PD	253		SD	21			194		46
66																												Mean Fluoroquinolones use	DOT/1000 PD	84		SD	18			55		18
66																												Mean Clindamycin use	DOT/1000 PD	34		SD	14			19		8
66																												Mean Cost per patient day	mean USD	27		SD	4			23		2
70	Impact of an antimicrobial stewardship and monitoring of infection control bundle in a surgical intensive care unit of a tertiary-care hospital in India	J Glob Antimicrob Resist	Panditrao A, Shafiq N, Kumar-M P, Sekhon AK, Biswal M, Singh G, Kaur K, Ray P, Malhotra S, Gautam V, Gupta R, Gupta V, Yadav TD, Laroiya I, Kumar H, Salvania A	2021		India	Lower middle	Tertiary care hospital		Prospective		Pre/post	1	Single	Bundled	No		Prospective audit and feedback, antimicrobial timeout, correction of doses	PAF, direct daily observation by team; Antimicrobial timeout of 48h was employed to re-evaluate the patients' empirical and/or definitive antimicrobial regimen; Dose optimisation followed the institutional guidelines for antimicrobial use; small training sessions; VAP prevention bundle and CLABSI prevention bundle	2022-07-17	2022-12-17	6 months	Providers	337	G			LOS	median days	12.4		SD	10.95			11.5		10.66
70																												No. of antimicrobials per patient	mean	2.09		SD	1.3			2.02		1.2
70																												Piperacillin/tazobactam use	DDD/1000 PD	249.4						192.7
70																												Imipenem use	DDD/1000 PD	403.7						346.8
70																												Vancomycin use	DDD/1000 PD	1283						130.1
70																												Colistin use	DDD/1000 PD	255.2						294.1
70																												Meropenem use	DDD/1000 PD	253						19.6
70																												Cefoperazone/sulbactam use	DDD/1000 PD	9.01						49.7
70																												Clindamycin use	DDD/1000 PD	57.6						48.9
70																												Levofloxacin use	DDD/1000 PD	58.7						22
70																												Amikacin use	DDD/1000 PD	365						11.4
70																												Metronidazole use	DDD/1000 PD	34.4						68.7
70																												Teicoplanin use	DDD/1000 PD	0						212
70																												Polymyxins use	percent	6.2	13				209	11.1	55			497
70																												Carbapenems use	percent	26.3	55				209	20.9	104			497
70																												Linezolid use	percent	0.5	1				209	0.8	4			497
70																												Vancomycin/teicoplanin use	percent	11	23				209	12.3	61			497
70																												Tigecycline use	percent	0	0				209	0	0			497
70																												Minocycline use	percent	0	0				209	0	0			497
70																												Escalation	percent	5.6	5				89	6.6	13			196
70																												De-escalation	percent	15.7	14				89	21.4	42			196
70																												Dose modification	percent	21.3	19				89	15.8	31			196
70																												Addition of antimicrobial	percent	5.6	5				89	12.8	25			196
70																												Discontinuation of redundants	percent	51.7	46				89	43.4	85			196
71	Reducing Duration of Antibiotic Use for Presumed Neonatal Early-Onset Sepsis in Greek NICUs. A "Low-Hanging Fruit" Approach	Antibiotics	Kopsidas I, Tsopela GC, Molocha NM, Bouza E, Chorafa E, Chorianopoulou E, Giapros V, Gkentzi D, Gkouvas T, Kapetanaki A, Karachristou K, Karavana G, Kourkouni E, Kourlaba G, Lithoxopoulou M, Papaevangelou V, Polychronaki M, Roilides E, Siahanidou T, Stratiki E, Syrogiannopoulos GA, Triantafyllou C, Tsolia MN, Tsouvala E, Zaoutis T, Spyridis N, Preventing Hospital-Acquired Infections In Greece PHi…	2021		Greece	High	Public NICUs		Prospective		Quasi-exp, pre/post	15	Multi	Single	No		Antibiotic discontinuation	Data on antibiotic use were shared with medical staff and a goal was established to stop antibiotic therapy by day 5	2022-04-18	2022-06-19	1 year 3 months	Providers	1025	neonate cases			Neonates that received antibiotics for 5 or less days	percent	52.5	266				507						61.5	319				518
71																												Total LOT for all NICUs	mean days	6.2		SD	4.2								61.5			3.9
71																												Total LOT for all NICUs	median days	5		IQR	4	7							5.8			3	7
73	Application of Standardized Antimicrobial Administration Ratio as a Motivational Tool within a Multi-Hospital Healthcare System	Pharmacy	Shealy S, Kohn J, Yongue E, Troficanto C, Bookstaver PB, Justo JA, Winders HR, Dash S, Al-Hasan MN	2021		USA	High	Hospitals		Prospective		Pre/post	3	Multi	Bundled	No		Standardized antimicrobial administration ratio (SAAR) metric, electronic alerts, PAF	SAAR shared data; electronic alerts to facilitate prospective audit and feedback for commonly used anti-pseudomonal beta-lactams and vancomycin in intensive care units; locally derived clinical risk score to guide early de-escalation of anti-pseudomonal therapy in low-risk patients; use nasal MRSA PCR to facilitate early discontinuation of anti-MRSA agents; improve partnership and bidirectional e…	2022-11-17	2022-06-19	1 year 8 months	Providers	Not stated		SAAR statistically greater than one indicates more antimicrobial use than expected, while an SAAR statistically less than one indicates less antimicrobial use than expected.		All agents, Hospital A	mean SAAR	0.69						0.62					5
73																												All agents, Hospital B	mean SAAR	1.09						0.83
73																												All agents, Hospital C	mean SAAR	0.6						0.64
73																												Broad-spectrum agents used for hospital-onset infection, Hospital A ICU	mean SAAR	0.67						0.52
73																												Broad-spectrum agents used for hospital-onset infection, Hospital B ICU	mean SAAR	1.36						0.81
73																												Broad-spectrum agents used for hospital-onset infection, Hospital C ICU	mean SAAR	0.83						0.54
73																												Agents used for resistant gram-positive infections, Hospital A ICU	mean SAAR	0.59						0.64
73																												Agents used for resistant gram-positive infections, Hospital B ICU	mean SAAR	1.27						0.72
73																												Agents used for resistant gram-positive infections, Hospital C ICU	mean SAAR	0.68						0.6
75	Association of a Safety Program for Improving Antibiotic Use With Antibiotic Use and Hospital-Onset Clostridioides difficile Infection Rates Among US Hospitals	JAMA Netw Open	Tamma PD, Miller MA, Dullabh P, Ahn R, Speck K, Gao Y, Scherpf E, Cosgrove SE	2021		USA	High	Acute care facilities: academic medical centers, midlevel teaching hospitals, community hospitals, critical access hospitals		Prospective		Pre/post	402	Multi	Bundled	No		The Safety Program assisted hospitals with establishing ASPs and worked with frontline clinicians to improve their antibiotic decision-making; education; team antibiotic review form	Seventeen webinars occurred over 12 months, accompanied by additional durable educational content; Program encourages clinicians to address time points when antibiotic plans should be reviewed, prompting decisions around obtaining appropriate cultures and initiating antibiotic therapy; discontinuing, narrowing, or transitioning from intravenous to oral antibiotic therapy; and selecting the safest…	2022-03-18	2022-11-18	10 months	Providers	Not stated				Use of all antibiotics in all hospitals	DOT/1000 PD	900.7						870.4
75																												Fluoroquinolones use in all hospitals	DOT/1000 PD	105						84.6
75																												Antibiotic use in academic medical centers	DOT/1000 PD	854.4						808.4
75																												Antibiotic use in nonacademic medical centers	DOT/1000 PD	906.8						878.7
75																												Antibiotic use in hospitals with 100 beds or less	DOT/1000 PD	888.7						863.7
75																												Antibiotic use in hospitals with 101-299 beds	DOT/1000 PD	875.6						850.9
75																												Antibiotic use in hospitals with 300 beds or more	DOT/1000 PD	939.6						896.8
75																												Antibiotic use in general wards	DOT/1000 PD	851.4						828.5
75																												Antibiotic use in ICUs	DOT/1000 PD	1001.9						962.7
75																												Antibiotic use not adherent to all 4 key components of antibiotic stewardship at baseline in hospitals	DOT/1000 PD	876.5						826.9
75																												Antibiotic use adherent to all 4 key components of antibiotic stewardship at baseline in hospitals	DOT/1000 PD	903.9						875.9
76	Impact of Clinical Decision Support on Azithromycin Prescribing in Primary Care Clinics	J Gen Intern Med	May A, Hester A, Quairoli K, Wong JR, Kandiah S			USA	High	Academic and nonacademic primary care clinics		Retrospective		Pre/post	1	Single	Single	No		Clinical decision support tool panel	Azithromycin CDS panel- clinician was required to select an option within order panel where guidance and alternative options were also provided, non-restrictive, brief info for appropriate use, reference guidelines, default dose and duration with ability to prescribe outside of common indications	2022-02-19	2022-07-19	6 months	Providers	569	prescriptions			All inappropriate prescriptions	percent	81.4	249				306						68.8	181				263
76																												Inappropriate indications	percent	69.7	214				306						61.2	161				263
76																												Unnecessary prescriptions	percent	67.8	208				306						55.9	147				263
76																												Inappropriate durations	percent	3.3	10				306						6.1	16				263
76																												Inappropriate doses	percent	1	3				306						3.8	10				263
76																												Additional antibiotics within 30-d	percent	1.9	6				306						1.9	5				263
76																												Adverse events within 30-d	percent	<0.1	2				306						0	0				263
76																												Inappropriate prescription by attending physician	percent	85.1	189				222						78.1	153				196
76																												Inappropriate prescription by resident physician	percent	66.7	44				66						45	18				40
76																												Inappropriate prescription by advanced practice provider	percent	88.9	16				18						37	10				27
76																												Inappropriate prescription by non-academic clinic	percent	87.2	190				218						76	152				200
76																												Inappropriate prescription by academic clinic	percent	67.1	59				88					63	46	29				63
80	The Impact of Antimicrobial Stewardship Program on Injudicious Use of Cefuroxime	Front Pharmacol	Arulappen AL, Danial M, Haron N, Hau LC, Khan AH	2021		Malaysia	Upper middle	Major specialist hospital		Retrospective		Pre/post	1	Single	Single	No		New guidelines	New prescribing policy allowed only the medical officers and specialists to prescribe cefuroxime injection, whereas the indenting policy reflects the necessity to fill in the Injection Antibiotic Order Form together with the prescription to be sent to the Pharmacy Department to get the supply of antibiotic	2022-11-19	2022-04-20	6 months	Providers	1601	patients			Total usage of antibiotics in DDD	median	202		IQR	191	207							144			191	205
80																												Appropriate PAP (perioperative antimicrobial prophylaxis)	percent	53	448				846						94.3	712				755
80																												Patients on PAP for single dose duration	percent	2.5	21				846						7.8	59				755
80																												Patients on PAP for <24h duration	percent	3.1	26				846						61.9	467				755
80																												Patients on PAP for >24h duration	percent	94.4	799				846						30.3	229				755
80																												Cost of antibiotics used	RM	13548.4		IQR	12801.6	13881.7							10254.6			5367.4	10841.4
84	Impact of an Antimicrobial Stewardship Program-bundled initiative utilizing Accelerate Pheno™ system in the management of patients with aerobic Gram-negative bacilli bacteremia	Infection	Walsh TL, Bremmer DN, Moffa MA, Trienski TL, Buchanan C, Stefano K, Hand C, Taylor T, Kasarda K, Shively NR, Bhanot N, Cheronis N, DiSilvio BE, Cho CY, Carr DR	2021		USA	High	Quaternary care teaching facility, community-based teaching hospital		Retrospective		Pre/post	2	Multi	Bundled	No		Dissemination of a clinical decision algorithm, ACC testing on all GNB isolated from blood cultures, real-time communication of results to the Antimicrobial Stewardship Program (ASP), and prospective audit with feedback by the ASP	1) Dissemination of the clinical decision algorithm via email; 2) Educational lectures; 3) Accelerate Pheno system (ACC) testing for all positive blood cultures with GNB; 4) Real-time communication of results of Gram stain and AST to clinician; 5) Prospective audit with real-time intervention and feedback for all GNB BSI	2022-05-19	2022-02-20	10 months	Providers	206	patients			Time from Gram stain to effective antibiotic therapy	mean hours	-4.9		SD	22.2								-8.1			18.2
84																												Time from Gram stain to definitive antibiotic therapy	median hours	32.6		IQR	-11	55.1							10.5			-9.4	22.5
84																												Initial antibiotic therapy ineffective	percent	11.7	9				77						13.2	17				129
84																												If initial therapy ineffective, time to effective therapy	median hours	51.2		IQR	43.7	55.1							11.2			10.3	23.3
84																												If initial therapy ineffective, time to definitive therapy	median hours	51.2		IQR	43.7	55.1							11.2			10.3	23.3
84																												Total DOT	median days	14.2		IQR	10.8	17.8							9.5			7.9	11.2
84																												Total duration of effective antibiotic therapy	median days	14.2		IQR	10.7	17.1							9.3			7.7	11.1
84																												Duration of intravenous antibiotic therapy	median days	4.5		IQR	3.2	7.3							3.8			2.3	6
84																												Completed therapy with oral antibiotics	percent	77.9	60				77						79.8	103				129
84																												If completed therapy with oral antibiotics, time to oral therapy	median days	3.3		IQR	2.4	4.5							2.5			1.7	3.5
84																												Duration of antipseudomonal beta-lactam	median days	2.9		IQR	2	4.3							1.9			1.3	3.3
84																												Duration of outpatient antibiotic therapy	median days	10		IQR	7	12							6			4.5	7.5
84																												Overall hospital LOS	mean days	7.9		SD	11								5.3			3.7
84																												All-cause 30-day readmission	percent	22.1	17				77						14	18				129
84																												Infection-related 30-day readmission	percent	3.9	3				77						2.3	3				129
84																												Re-infections	percent	0	0				77						1.6	2				129
85	Improved Antibiotic Prescribing Practices for Respiratory Infections Through Use of Computerized Order Sets and Educational Sessions in Pediatric Clinics	Open Forum Infectious Diseases	Yorgo Zahlanie, Norman S Mang, Kevin Lin, Linda S Hynan, Bonnie C Prokesch	2021		USA	High	Hospital-affiliated community-based clinics	Outpatient pediatric	Retrospective		RCT	4	Multi	Bundled	Yes	2	Education, EPIC EMR order sets	Educational sessions addressed the importance of outpatient antimicrobial stewardship, study end points, contents of the order sets, and instructions on their appropriate utilization; EPIC order sets guide providers toward choosing first-line antibiotics recommended for the treatment of these ARIs	2022-08-19	2022-03-20	8 months	Providers	2690	prescriptions			Overall antibiotic duration	mean days
85																												Antibiotic duration for otitis media	mean days
85																												Antibiotic duration for community acquired pneumonia	mean days
86	Impact of an antimicrobial stewardship programme on reducing broad-spectrum antibiotic use and its effect on carbapenem-resistant Acinetobacter baumannii (CRAb) in hospitals in Jordan	JOURNAL OF ANTIMICROBIAL CHEMOTHERAPY	Yusef, Dawood; Hayajneh, Wail A.; Issa, Ali Bani; Haddad, Rami; Al-Azzam, Sayer; Lattyak, Elizabeth A.; Lattyak, William J.; Gould, Ian; Conway, Barbara R.; Bond, Stuart; Conlon-Bingham, Geraldine; Aldeyab, Mamoon A.	2021		Jordan	Upper middle	Tertiary Tecahing hospital		Retrospective		Pre/post	1	Single	Bundled	No		The ASP consisted of several components, including education, antibiotic guidelines, antibiotic restriction policy with prior approval, audit of compliance to the restriction policy and feedback.	The ASP consisted of several components, including education, antibiotic guidelines, antibiotic restriction policy with prior approval, audit of compliance to the restriction policy and feedback.	2018-02-01	2019-12-01	23 months	Providers	Not stated	patients			Changes in All carbapenems use	Rate (DDD/100 Ocupied Bed Days-OBD)
86																												Changes in Imipenem/cilastatin use	Rate (DDD/100 Ocupied Bed Days-OBD)
86																												Changes in meropenem use	Rate (DDD/100 Ocupied Bed Days-OBD)
86																												Changes in Ertapenem use	Rate (DDD/100 Ocupied Bed Days-OBD)
86																												Changes in Piperacillin/tazobactam use	Rate (DDD/100 Ocupied Bed Days-OBD)
86																												Changes in Teicoplanin use	Rate (DDD/100 Ocupied Bed Days-OBD)
86																												Changes in Vancomycin use	Rate (DDD/100 Ocupied Bed Days-OBD)
86																												Changes in Tigecycline use	Rate (DDD/100 Ocupied Bed Days-OBD)
86																												Changes in Amikacin use	Rate (DDD/100 Ocupied Bed Days-OBD)
86																												Changes in Ciprofloxacin use	Rate (DDD/100 Ocupied Bed Days-OBD)
86																												Changes in Levofloxacin use	Rate (DDD/100 Ocupied Bed Days-OBD)
86																												Changes in Colistin use	Rate (DDD/100 Ocupied Bed Days-OBD)
86																												Changes in Third-generation cephalosporin use	Rate (DDD/100 Ocupied Bed Days-OBD)
86																												Changes in antibiotic use and alcohol-based hand rub (ABHR; use)	Rate (L/100 Ocupied Bed Days-OBD)
88	Impact of an Antibiotic Stewardship Program on the Incidence of Resistant Escherichia coli: A Quasi-Experimental Study	Antibiotics	Ziv-On E, Friger MD, Saidel-Odes L, Borer A, Shimoni O, Nikonov A, Nesher L	2021		Israel	High	Tertiary referral hospital		Retrospective		Pre/post	1	Single	Bundled	No		Education, ASP team restricted antibiotics, authorization, review and feedback	Educational lectures on ASP; computerized authorization form for restricted antibiotics; All restricted antibiotics prescribed were authorized by an infectious disease specialist and then reviewed by a dedicated clinical pharmacist for adjustment to renal function, interactions with other medications, and appropriate dosing for the intended use.	2022-01-15	2022-12-18	4 years	Providers	6001	cultures			Length of hospitalization	median days	4		IQR	2	8		3		1	7
88																												All antibiotics consumption	DDD/100 BD
88																												Aminoglycoside consumption	DDD/100 BD
88																												Amox/Clav consumption	DDD/100 BD
88																												Quinolones consumption	DDD/100 BD
88																												All cultures change in percentage of antibiotic resistance to aminoglycosides
88																												All cultures change in percentage of antibiotic resistance to amox/clav
88																												All cultures change in percentage of antibiotic resistance to quinolones
88																												Ampicillin resistance in all cultures	percent	71.1	2256				3174	68.8	1923			2796
88																												Cefuroxime resistance in all cultures	percent	26.5	842				3174	33.8	943			2788
88																												Gentamycin resistance in all cultures	percent	19	603				3175	15.4	430			2796
88																												Amox/Clav resistance in all cultures	percent	29.7	943				3175	32.6	910			2788
88																												Ciprofloxacin resistance in all cultures	percent	33.8	1074				3175	29.9	833			2787
88																												Tmp/Smx resistance in all cultures	percent	37.8	1199				3175	35.6	993			2787
90	Mapping the Implementation of a Clinical Pharmacist-Driven Antimicrobial Stewardship Programme at a Tertiary Care Centre in South India	Antibiotics	Nampoothiri V, Sudhir AS, Joseph MV, Mohamed Z, Menon V, Charani E, Singh S	2021		India	Lower middle	Tertiary care teaching hospital		Not stated		Pre/post	1	Single	Bundled	Yes	at least 4	AMS team- training PharmD interns, case report form, audit and feedback, guidelines	Train PharmD interns- bespoke program including appropriateness, dose, duration, and culture reports and case report form to guide interns to collect patient data; AMS program- reserve antimicrobial list, daily meetings for review and feedback, institutional guidelines	2022-01-16	2022-02-19	3 years	Providers	Not stated				Total appropriateness of antimicrobial prescription	percent							56					80
90																												Compliance to AMS recommendations	percent							54					70
90																												Appropriateness of antitubercular therapy prescriptions	percent							61					72
90																												Compliance to antitubercular therapy stewardship recommendations	percent							42					58
90																												Colistin consumption	DDD/1000 PD							25.18					25.8					11.7
90																												Amphotericin B consumption	DDD/1000 PD							12.01					10.08					0.3
90																												Caspofungin consumption	DDD/1000 PD							0.69					0.74					0.3
90																												Ertapenem consumption	DDD/1000 PD							1.72					1.17					1.1
90																												Linezolid consumption	DDD/1000 PD							36.13					22.54					17.9
90																												Meropenem consumption	DDD/1000 PD							71.22					69.58					52.9
90																												Anidulafungin consumption	DDD/1000 PD							0.74					0.43					0
90																												Tigecycline consumption	DDD/1000 PD							5.17					4.11					3.2
91	Long-Term Impact of an Educational Antimicrobial Stewardship Program on Management of Patients with Hematological Diseases	Antibiotics	Guisado-Gil AB, Aguilar-Guisado M, Peñalva G, Lepe JA, Espigado I, Rodríguez-Arbolí E, González-Campos J, Rodríguez-Torres N, Montero-Cuadrado MI, Falantes-González JF, Reguera-Ortega JL, Gil-Navarro MV, Molina J, Pérez-Simón JA, Cisneros JM	2021		Spain	High	Tertiary referral teaching hospital	Hematology department	Prospective		Quasi-exp, pre/post	1	Single	Single	No		Education strategies	Educational interviews performed when a potentially inappropriate prescription detected- early indentification and management of severe infections, interpretation of microbiologic results, de-escalation and sequential oral treatments whenever possible, diversification of antimicrobial prescriptions, and training in the optimal duration of antimicrobial courses.	2022-01-11	2022-03-11	3 months	Providers	Not stated				Total antibiotics and antifungals consumption	DDD/100 occupied BD
91																												Total antibiotics consumption	DDD/100 occupied BD
91																												Total antifungals consumption	DDD/100 occupied BD
91																												Carbapenems consumption	DDD/100 occupied BD
91																												Piperacillin-tazobactam consumption	DDD/100 occupied BD
91																												Antipseudomonal cephalosporin consumption	DDD/100 occupied BD
91																												Quinolones consumption	DDD/100 occupied BD
91																												Amikacin consumption	DDD/100 occupied BD
91																												Glycopeptides consumption	DDD/100 occupied BD
91																												Incidence density of MDR bloodstream infections
91																												Early mortality	All-cause crude death rate/1000 OBD
91																												Late mortality	All-cause crude death rate/1000 OBD
93	The impact of a stewardship program on antibiotic administration in community-acquired pneumonia: Results from an observational before-after study	Int J Infect Dis	Fally M, Diernaes E, Israelsen S, Tarp B, Benfield T, Kolte L, Ravn P	2021		Denmark	High	Regional hospitals		Prospective		Pre/post	4	Multi	Bundled	No		Education, feedback	Repeated education of physicians (reiterations every 1–2 months), feedback to physicians regarding antibiotic choice, pocket cards on CAP as well as order sets, including correct empiric antibiotic treatment for CAP in the electronic health system	2022-03-18	2022-02-19	1 year	Providers	460	patients			IV antibiotic duration	median days	2.6		IQR	1.4	4.4		2.7		1.5	3.9
93																												Total antibiotic (IV and oral) duration	median days	10		IQR	8	11		9		7	11
93																												Antibiotics before admission	percent	35	148				423	27.3	95			348
93																												Days admitted	median days	4		IQR	3	7		4		3	7
93																												30-d mortality	percent	8.7	37				423	10.1	35			348
93																												Antibiotics for 7 days or less	percent	22.2	94				423	34.5	120			348
93																												IV antibiotics for 3 days or less	percent	55.3	234				423	58.9	205			348
93																												Empiric antibiotics given according to guidelines	percent	58.6	248				423	73.6	256			348
96	The Kinetics of an Antibiotic Stewardship Intervention: A Quasi-Experimental Study	Infect Dis Ther	Shafat T, Shimoni O, Nikonov A, Nesher L	2021		Israel	High	University referral medical center		Retrospective		Quasi-exp, pre/post	1	Single	Bundled	No		Pre-authorisation and alerts on duration, education	(1) Changing the pre- authorization method to a computerized system that required renewal every 3 days. (2) Monitoring of all authorizations by a pharmacist for drug interactions and adjustments for kidney function. (3) Notifying (via daily alerts) infectious disease physicians and department heads about patients treated with antibiotics for more than five consecutive days.	2022-10-14	2022-12-15	15 months	Providers	Not stated				Total antibiotic use, DDD/100 hospitalisation days	mean	76.5		SD	3.1								51.2			1.4
96																												Quinolones use, DDD/100 hospitalisation days	mean	10.2		SD	0.8								4.9			0.3
96																												Amoxicillin/clavulanate use, DDD/100 hospitalisation days	mean	15.6		SD	0.9								5.7			0.4
96																												Piperacillin/tazobactam use, DDD/100 hospitalisation days	mean	3		SD	0.3								2			0.3
96																												1st-gen cephalosporin use, DDD/100 hospitalisation days	mean	0.1		SD	0.1								3.1			0.5
96																												2nd-gen cephalosporin use, DDD/100 hospitalisation days	mean	11.1		SD	0.9								5.4			0.8
96																												3rd-gen cephalosporin use, DDD/100 hospitalisation days	mean	7.2		SD	0.5								8.4			0.6
96																												Carbapenem use, DDD/100 hospitalisation days	mean	1.5		SD	0.9								1.6			0.3
96																												Vancomycin use, DDD/100 hospitalisation days	mean	1.6		SD	0.1								1.5			0.2
104	Assessment of implementation of antibiotic stewardship program in surgical prophylaxis at a secondary care hospital in Ras Al Khaimah, United Arab Emirates	SCIENTIFIC REPORTS	Alshehhi, Hessa Saleh; Ali, Areeg Anwer; Jawhar, Duaa Salem; Aly, Essam Mahran; Swamy, Srinivas; Fattah, Manal Abdel; Drweesh, Khawla Abdullah; Alsaadi, Azzan	2021		UAE	High	Secondary care hospital	Surgical wards	Both		Pre/post	1	Single	Bundled	No		Adoption of prescription guidelines	The stewardship committee reviewied scientifc literature, documenting the current clinical and pharmaceutical processes in the hospital and by conducting several meetings with other members of ASPC. Additionally, the clinical pharmacist shared the evidence based clinical practices with each surgical team and collaborated with them to develop hospital antibiotic surgical prophylaxis guidelines wit…	2018-04-01	2018-06-01	3 months	Providers	493	Patients			Percentage of Cefuroxime use as a prophylactic antibioc in surgical wards	Percent	34	110				347						86.2	68				146
104																												Percentage of Amoxicillin-clavulanic acid use as a prophylactic antibioc in surgical wards	Percent	26	84				347											146
104																												Percentage of Cefriaxone use as a prophylactic antibioc in surgical wards	Percent	16.4	53				347						10.1	8				146
104																												Percentage of Ciprofoxacin use as a prophylactic antibioc in surgical wards	Percent	6.8	22				347											146
104																												Percentage of Cefprozil use as a prophylactic antibioc in surgical wards	Percent	3.4	11				347											146
104																												Percentage of Piperacillin/tazobactam use as a prophylactic antibioc in surgical wards	Percent	2.4	8				347											146
104																												Percentage of Nitrofurantoin use as a prophylactic antibioc in surgical wards	Percent	2	6				347						1.3	1				146
104																												Percentage of Clarithromycin use as a prophylactic antibioc in surgical wards	Percent	2	6				347											146
104																												Percentage of Levofoxacin use as a prophylactic antibioc in surgical wards	Percent	1.2	4				347											146
104																												Percentage of Vancomycin use as a prophylactic antibioc in surgical wards	Percent	0.9	3				347											146
104																												Percentage of Clindamycin use as a prophylactic antibioc in surgical wards	Percent	0.6	2				347						1.3	1				146
104																												Percentage of Amikacin use as a prophylactic antibioc in surgical wards	Percent	0.6	2				347						1.3	1				146
104																												Percentage of Linezolid use as a prophylactic antibioc in surgical wards	Percent	0.6	2				347											146
104																												Percentage of Metronidazole use as a prophylactic antibioc in surgical wards	Percent	0.6	2				347											146
104																												Percentage of Other antibiotic use as a prophylactic antibioc in surgical wards	Percent	2.5	9				347											146
104																												Percentage of cases of appropriate selection of antibiotics	Percent	55.3	192				347						52.1	76				146
104																												Percentage of cases of inappropriate selection of antibiotics	Percent	44.7	155				347						47.9	70				146
104																												Percentage of cases that complied to optimal timing of administration	Percent	51	177				347						60.3	88				146
104																												Percentage of case with non compliance to optimal timing of administration	Percent	49	170				347						39.7	58				146
104																												Percentage of Compliance to discontinuation timing	Percent	29.7	103				347						8.3	12				146
104																												Percentage of Non-compliance to discontinuation timing	Percent	70.3	244				347						91.7	134				146
104																												Percentage overall compliance to prescription	Percent	45.3	472										40.2	176
107	Effect of educational intervention on the appropriate use of oral antimicrobials in oral and maxillofacial surgery: a retrospective secondary data analysis	BMC ORAL HEALTH	Kusumoto, Junya; Uda, Atsushi; Kimura, Takeshi; Furudoi, Shungo; Yoshii, Ryosuke; Matsumura, Megumi; Miyara, Takayuki; Akashi, Masaya	2021		Japan	High	University hospital	Oral and maxillofacial surgery department	Retrospective		Pre/post	1	single	Single	No		education to providers on the prescription of oral antibiotics	The educational intervention included lectures for all medical staff on the appropriate use of oral antibiotics as well as educational meetings with each of the medical departments from July to August 2017	2017-07-01	2018	1 year	Providers	Not stated	Patients			Median rate of First- and second-generation cephalosporins use in the outpatient section	Rate (DOT/1000 PDs)	0		IQR	0	0							0			0	0
107																												Median rate of Third-generation cephalosporins use in the outpatient section	Rate (DOT/1000 PDs)	218		IQR	197	233							2.5			1.4	3.3
107																												Median rate of Macrolides use in the outpatient section	Rate (DOT/1000 PDs)	169		IQR	158	179							70.8			60.2	81.4
107																												Median rate of Short-acting (Erythromycin) use in the outpatient section	Rate (DOT/1000 PDs)	0		IQR	0	0
107																												Median rate of Medium acting (Clarithromycin, roxithromycin) use in the outpatient section	Rate (DOT/1000 PDs)	138		IQR	125	162							0			0	0
107																												Median rate of Long acting (Azithromycin) use in the outpatient section	Rate (DOT/1000 PDs)	27.2		IQR	19.5	37							52.9			41	68.7
107																												Median rate of Quinolones use in the outpatient section	Rate (DOT/1000 PDs)	57		IQR	41.7	80.9							15.9			14	19.4
107																												Median rate of second generation (Levofoxacin, ciprofoxacin, tosufoxacin, ofoxacin) use in the outpatient section	Rate (DOT/1000 PDs)	9.4		IQR	8.1	16.9							35.6			28.6	40.8
107																												Median rate of Third generation (Sitafoxacin, garenoxacine, moxifoxacin, prulifoxacin) use in the outpatient section	Rate (DOT/1000 PDs)	47.7		IQR	34.1	68.8							7.3			4.4	10.2
107																												Median rate of Penicillins use in the outpatient section	Rate (DOT/1000 PDs)	25.3		IQR	18.9	32.3							24.9			23.5	32.5
107																												Median rate of Amoxicillin use in the outpatient section	Rate (DOT/1000 PDs)	25.5		IQR	18.9	32.3							185			170	195
107																												Median rate of Clavulanate/amoxicillin use in the outpatient section	Rate (DOT/1000 PDs)	0		IQR	0	0							181			168	195
107																												Median rate of Clindamycin use in the outpatient section	Rate (DOT/1000 PDs)	0		IQR	0	1.5							0.8			0	7
107																												Median rate of Tetracyclines use in the outpatient section	Rate (DOT/1000 PDs)	0		IQR	0	0							2.5			0.5	1
107																												Median rate of Metronidazole use in the outpatient section	Rate (DOT/1000 PDs)	0		IQR	0	0							0			0	2
107																												Median rate of Fosfomycin use in the outpatient section	Rate (DOT/1000 PDs)	0		IQR	0	0							5.1			0	13.9
107																												Median rate of Sulfamethoxazole/Trimethoprim use in the outpatient section	Rate (DOT/1000 PDs)	0		IQR	0	0							0			0	0
107																												Overall median rate of antibiotic use in the outpatient section	Rate (DOT/1000 PDs)	464		IQR	451	502							310			282	345
107																												Median rate of First- and second-generation cephalosporins use in the Inpatient section	Rate (DOT/1000 PDs)	0		IQR	0	0							0			0	0
107																												Median rate of Third-generation cephalosporins use in the Inpatient section	Rate (DOT/1000 PDs)	170		IQR	142	199							0			0	0
107																												Median rate of Macrolides use in the Inpatient section	Rate (DOT/1000 PDs)	59.4		IQR	47.6	73.8							28.3			11.6	32.9
107																												Median rate of Short-acting (Erythromycin) use in the Inpatient section	Rate (DOT/1000 PDs)	0		IQR	0	0							0			0	49.4
107																												Median rate of Medium acting (Clarithromycin, roxithromycin) use in the Inpatient section	Rate (DOT/1000 PDs)	41.9		IQR	19.2	49.6							0			0	5
107																												Median rate of Long acting (Azithromycin) use in the Inpatient section	Rate (DOT/1000 PDs)	18.8		IQR	17.6	25.6							10.5			5.5	19.1
107																												Median rate of Quinolones use in the Inpatient section	Rate (DOT/1000 PDs)	21.4		IQR	13.3	32.5							24.5			14.6	32.9
107																												Median rate of second generation (Levofoxacin, ciprofoxacin, tosufoxacin, ofoxacin) use in the Inpatient section	Rate (DOT/1000 PDs)	16.6		IQR	7.9	32.5							0			0	1.9
107																												Median rate of Third generation (Sitafoxacin, garenoxacine, moxifoxacin, prulifoxacin) use in the Inpatient section	Rate (DOT/1000 PDs)	0		IQR	0	0							19.5			14.6	28.2
107																												Median rate of Penicillins use in the Inpatient section	Rate (DOT/1000 PDs)	7.1		IQR	6	12.7							115			79.8	118
107																												Median rate of Amoxicillin use in the Inpatient section	Rate (DOT/1000 PDs)	7.1		IQR	6	12.7							103			74.7	116
107																												Median rate of Clavulanate/amoxicillin use in the Inpatient section	Rate (DOT/1000 PDs)	0		IQR	0	0							0			0	12.7
107																												Median rate of Clindamycin use in the Inpatient section	Rate (DOT/1000 PDs)	0		IQR	0	0							13.4			10.5	19.4
107																												Median rate of Tetracyclines use in the Inpatient section	Rate (DOT/1000 PDs)	0		IQR	0	1.1							0			0	4.6
107																												Median rate of Metronidazole use in the Inpatient section	Rate (DOT/1000 PDs)	0		IQR	0	0							12.6			0	18.9
107																												Median rate of Fosfomycin use in the Inpatient section	Rate (DOT/1000 PDs)	0		IQR	0	0							0			0	0
107																												Median rate of Sulfamethoxazole/Trimethoprim use in the Inpatient section	Rate (DOT/1000 PDs)	0		IQR	0	0							0			0	5.1
107																												Overall median rate of antibiotic use in the Inpatient section	Rate (DOT/1000 PDs)	278		IQR	227	319							211			176	250
120	Effects of a Paediatric Antimicrobial Stewardship Program on Antimicrobial Use and Quality of Prescriptions in Patients with Appendix-Related Intraabdominal Infections	ANTIBIOTICS-BASEL	Simo, Silvia; Velasco-Arnaiz, Eneritz; Rios-Barnes, Maria; Lopez-Ramos, Maria Goretti; Monsonis, Manuel; Urrea-Ayala, Mireia; Jordan, Iolanda; Casadevall-Llandrich, Ricard; Ormazabal-Kirchner, Daniel; Cuadras-Palleja, Daniel; Tarrado, Xavier; Prat, Jordi; Sanchez, Emilia; Noguera-Julian, Antoni; Fortuny, Claudia	2020		Spain	High	Referral tertiary care pediatric university hospital		Not stated		Pre/post	1	single	Single	No		postprescription review with feedback	"Optimal" or "non-optimal" prescriptions evaluated- "non-optimal" given feedback with recommendation to discontinue or to modify therapy on patient chart and meetings	2017-01-01	2019-12-01	3 years	Providers	2021	admissions			Rate of antimicrobial use	Rate (DOT/100 PDs)	128.8		IQR	122.3	157.2							144			133.8	158.9
120																												Rate of antimicrobial use in terms of lenght of therapy	Rate (Length of therapy/Appendix related intarabdominal infections (days)	4.5		IQR	4	4.6							4.1			3.9	4.6
120																												Rate of antimicrobial use in terms of LOS	Rate (LOS/Appendix related intarabdominal infections (days)	4		IQR	3.7	4.5							3.6			3.3	3.9
120																												Readmission rates	Rate	4.7		IQR	4.1	5.1							5.8			5.3	6.3
120																												Case fatality rates	Rate	0											0
121	Impact of a non-compulsory antifungal stewardship program on overuse and misuse of antifungal agents in a tertiary care hospital	INTERNATIONAL JOURNAL OF ANTIMICROBIAL AGENTS	Markogiannakis, Antonios; Korantanis, Konstantinos; Gamaletsou, Maria N.; Samarkos, Michael; Psichogiou, Mina; Daikos, George; Sipsas, Nikolaos, V	2021		Greece		Tertairy care hospital		Prospective		Pre/post	1	Single	Bundled	Yes	3	Prospective evaluation of prescriptions, education, prospective audit and feedback		2016-10-01	2017-09-01	11 months	Providers	285	patients
124	Antimicrobial stewardship intervention to reduce unnecessary antibiotic doses in neonates	AMERICAN JOURNAL OF INFECTION CONTROL	Newby, Brandi; Mok, Sandy H. S.; Sun, Yi	2021		British Columbia	Upper middle	Lvel 3 NICU	NICU	Retrospective		Pre/post	1	Single	Single	No		Changing the wording of the antibiotic duration orders.		2016-05-01	2017-04-01	12 months	Providers	331	Neonates		AMU	Perecentage of unnecessary antibiotic doses	Percent	50	82				164						7.2	12				167
126	Enhanced antimicrobial stewardship based on rapid phenotypic antimicrobial susceptibility testing for bacteraemia in patients with haematological malignancies: a randomized controlled trial	CLINICAL MICROBIOLOGY AND INFECTION	Kim, J-H; Kim, I; Kang, C. K.; Jun, K-, I; Yoo, S. H.; Chun, J. Y.; Jung, J.; Kim, Y. J.; Kim, D. Y.; Jo, H. B.; Koh, Y.; Shin, D-Y; Hong, J.; Kim, N. J.; Yoon, S-S; Kim, T. S.; Park, W. B.; Oh, M-d	2021		Korea Republic	High	University tertiary hospital	Haemtological malignancy clinic	Prospective		RCT	1	single	Bundled	No		Patients in the intervention group were evaluated by rapid phenotypic AST in addition to standard methods.	Rapid phenotypic AST was performed using the QMAC-dRAST, a method based on microscopic imaging analysis with microfluidic chip technology. It automatically conveyed the AST results to ID physicians by text message. They would contact the primary medical team and recommend antibiotics based on these results.	2018-09-01	2019-09-01	1 year	Providers	89	Patients			Percentage of patients receiving Optimal targeted antibiotics (72 hr) with Intention-to-treat	Percent
126																												Percentage of patients receiving Optimal targeted antibiotics (72 hr) Per protocol	Percent
126																												Percentage of cases with Optimal targeted antibiotics (48 hr)	Percent
126																												Percentage of cases where Unnecessary broad-spectrum antibiotics (48 hr) were prescribed	Percent
126																												Percentage of cases where Unnecessary broad-spectrum antibiotics (72 hr) were prescribed	Percent
126																												Percentage of cases where Ineffective antibiotics (48 hr) were prescribed	Percent
126																												Percentage of cases where Ineffective antibiotics (72 hr) were prescribed	Percent
126																												Percentage of cases with Persistent bacteraemia	Percent
126																												Percentage of cases where C. difficile or multidrug-resistance was acquired within 30 days after enrolment	Percent
126																												Proportion of cases with 30-day bacteraemia-related mortality	Percent
128	Decreased Overall and Inappropriate Antibiotic Prescribing in a Veterans Affairs Hospital Emergency Department following a Peer Comparison-Based Stewardship Intervention	ANTIMICROBIAL AGENTS AND CHEMOTHERAPY	Buehrle, Deanna J.; Phulputo, Rameez H.; Wagener, Marilyn M.; Clancy, Cornelius J.; Decker, Brooke K.	2020		USA	High	Veterans hospital	Emergency Department	Prospective		Cohort	1	single	Bundled	No		Clinician education and monthly e-mail-based peer comparisons were directed against all oral antibiotic prescribing for discharged patients.	In December 2017, an infectious diseases physician (R.H.P.) delivered an education session. A PowerPoint presentation format was used, and topics included published data on ED antibiotic overuse, diagnosis and treatment of URTIs, LRTIs, SSTIs, and UTIs and details of the peer comparison stewardship intervention. The peer comparison intervention was conducted from January 2018 through June 2018, d…	2017-12-01	2018-06-01	7 months	Providers	303	antibiotic prescriptions			Rate of Total antibiotic prescriptions	Rate (Prescription fills/1000 ED visits)
128																												Rate of Amoxicillin-clavulanate prescriptions	Rate (Prescription fills/1000 ED visits)
128																												Rate of Amoxicillin prescriptions	Rate (Prescription fills/1000 ED visits)
128																												Rate of Azithromycin prescriptions	Rate (Prescription fills/1000 ED visits)
128																												Rate of Cephalexin prescriptions	Rate (Prescription fills/1000 ED visits)
128																												Rate of Sulfamethoxazole-trimethoprim prescriptions	Rate (Prescription fills/1000 ED visits)
128																												Rate of Ciprofloxacin prescriptions	Rate (Prescription fills/1000 ED visits)
128																												Rate of Doxycycline prescriptions	Rate (Prescription fills/1000 ED visits)
128																												Rate of Penicillin prescriptions	Rate (Prescription fills/1000 ED visits)
128																												Rate of Metronidazole prescriptions	Rate (Prescription fills/1000 ED visits)
128																												Rate of Clindamycin prescriptions	Rate (Prescription fills/1000 ED visits)
128																												Rate of Miscellaneous agents prescriptions	Rate (Prescription fills/1000 ED visits)
129	Impact of a Systematic Pharmacist-Initiated Antibiotic Time-Out Intervention for Hospitalized Adults	JOURNAL OF PHARMACY PRACTICE	Paulson, Calley M.; Handley, Jillian F.; Dilworth, Thomas J.; Persells, Dan; Prusi, Rachael Y.; Brummitt, Charles F.; Torres, Katherine M.; Skrupky, Lee P.	2020		USA	High	Community Hospital, tertiary care center	ICU and surgical units	Prospective		Pre/Post	2	Multi-center	Single	No		Initiation of Antibiotic Time Outs	Implementation of a systematic, pharmacist-initiated ATO was supported by pharmacist and prescriber education and enhanced EMR functionality. Education for pharmacists focused on addressing the necessity and value of an ATO intervention, how to navigate the enhanced EMR functionality, expectations for communicating with prescribers, ATO documentation processes and requirements and an overview of …	2018-02-14	2018-04-14	2 months	Providers	399	Patients		AMU	Percentage of antibiotics prescribed in the ICU	Percent	42.7	85				199						31.5	63				200
129																											AMS	Percenatge of cultures obtained	Percent	87.9	175				199						83	166				200
129																											AMS	Percentage of positive blood cultures result	Percent	32.2	64				199						33	66				200
129																											AMS	Percenatage of time out documentation	Percent	19.1	38				199						79	158				200
129																											AMS	Percentage of time out documentation by type (pharmacist note)	Percent	0	0				199						68.5	137				200
129																											AMS	Percentage of time out documentation by type (provider note)	Percent	19.1	38				199						10.5	21				200
129																											AMS	Percentage of time out documentation by type (not documented)	Percent	80.9	161				199						21	42				200
129																											AMU	Percentage of Provider prescribing antibiotics (Hospitalist)	Percent	57.3	114				199						65.5	131				200
129																											AMU	Percentage of Provider prescribing antibiotics (Intensivist)	Percent	35.7	71				199						31.5	63				200
129																											AMU	Percentage of antibiotic indication for Pneumonia	Percent	37.2	74				199						26	52				200
129																											AMU	Percentage of antibiotic indication for UTI	Percent	17.1	34				199						21.5	43				200
129																											AMU	Percentage of antibiotic indication for Intraabdominal	Percent	16.1	32				199						24.5	49				200
129																											AMU	Percentage of antibiotic indication for Skin Soft Tisue Infection (SSTI)	Percent	11.6	23				199						10	20				200
129																											AMU	Percentage of antibiotic indication for other infections	Percent	13.6	27				199						14.5	29				200
129																											AMU	Percentage of antibiotic for more than 1 indication	Percent	4.5	9				199						3.5	7				200
129																											AMU	Percentage of combined antibiotic therapy (Two antibiotics)	Percent	45.2	90				199						32.5	65				200
129																											AMU	Percentage of combined antibiotic therapy (Three antibiotics)	Percent	8	16				199						6	12				200
129																											AMU	Percentage of combined antibiotic therapy (Four antibiotics)	Percent	0.5	1				199						0.5	1				200
129																											AMU	Percentage of antibiotic changes at 72 hrs	Percent	64.3	128				199						67	134				200
129																											AMU	Percentage of the Type of antibiotic change at 72 hrs (Escalation)	Percent	12.1					199						8					200
129																											AMU	Percentage of the Type of antibiotic change at 72 hrs (De-escalation)	Percent	41.7					199						46.5					200
129																											AMU	Percentage of the Type of antibiotic change at 72 hrs (Discontinuation)	Percent	25.1					199						23.5					200
129																											AMU	Percentage of the Type of antibiotic change at 72 hrs (justified continuation)	Percent	10.1					199						8					200
129																											AMU	Percentage of the Type of antibiotic change at 72 hrs (Defined reassessment)	Percent	0					199						10					200
129																											AMU	Percentage of the Type of antibiotic change at 72 hrs (No action)	Percent	11.1					199						4					200
129																											AMU	Median duration of IV and PO antibiotic therapy in days	Median	4		IQR	2.8	5.7	199						4			3	6	200
129																											AMU	Median Duration of anti-pseudomonal antibiotic therapy (median, IQR)	Median	5		IQR	3	7	199						4			3	7	200
129																											AMU	Median Patient-specific days of therapy, days (median, IQR)	Median	5.5		IQR	2.5	8.1	199						4.7			3.2	7.6	200
129																											AMU	Percentage of Patients discharged on antibiotic therapy,	Percent	47.7	95				199						45.2	90				200
129																											AMU	Median Duration of antibiotic therapy at discharge in days	Median	7		IQR	5	10	199						5			4	9.8	200
129																											Conversion	Percentage of IV to PO (enteral) antibiotic conversion	Percent	6	12				199						15	30				200
129																											Length of stay	Median Length of hospital stay in days	Median	5.1		IQR	3.5	8	199						5.9			3.8	8.8	200
129																											Mortality	Inpatient mortality	Percent	4.5	9				199						3	6				200
129																													Percent	14.1	28				199						17.5	35				200
129																													Percent	16.6	33				199						16	32				200
132	Improving the quality of antibiotic prescribing through an educational intervention delivered through the out-of-hours general practice service in Ireland	EUROPEAN JOURNAL OF GENERAL PRACTICE	O'Connor, Nuala; Breen, Roisin; Carton, Micheal; Mc Grath, Ina; Deasy, Norma; Collins, Claire; Vellinga, Akke	2020		Ireland	High	General Practices	Out-of-hours services	Both		Pre/post	2	Multi	Bundled	No		Provison of education on prescription; bespoke software alert system	Patient education leaflets and posters; An electronic pop-up message was displayed at the end of each consultation in the patient management software, after the decision of prescribing was made. The pop-up asked whether an antibiotic was prescribed. If answered ‘yes’, a new window opened in which the GP ticked which antibiotic was prescribed.	2017-11-20	2018-02-18	13 weeks	Providers, patients	Not stated	Antibiotic Prescriptions			Proportion of Phenoxymethylpenicillin prescription (Green antibiotics)	Percentage	0											10
132																												Proportion of Amoxicillin prescription (Green antibiotics)	Percentage	35											55
132																												Proportion of Flucloxacillin prescription (Green antibiotics)	Percentage	4											5
132																												Proportion of Trimethoprim prescription (Green antibiotics)	Percentage	1											2
132																												Proportion of Nitrofurantoin prescription (Green antibiotics)	Percentage	1											1
132																												Proportion of Co-Amoxyclav prescription (Red antibiotics)	Percentage	33											10
132																												Proportion of Tetracycline prescription (Red antibiotics)	Percentage	1											2
132																												Proportion of Macrolide prescription (Red antibiotics)	Percentage	13											7
132																												Proportion of Cephalosporin prescription (Red antibiotics)	Percentage	9											7
132																												Proportion of Quinolones prescription (Red antibiotics)	Percentage	3											2
133	Impact of a multifaceted intervention to improve antibiotic prescribing: a pragmatic cluster-randomised controlled trial	ANTIMICROBIAL RESISTANCE AND INFECTION CONTROL	Figueiras, Adolfo; Lopez-Vazquez, Paula; Gonzalez-Gonzalez, Cristian; Vazquez-Lago, Juan Manuel; Pineiro-Lamas, Maria; Lopez-Duran, Ana; Sanchez, Coro; Herdeiro, Maria Teresa; Zapata-Cachafeiro, Maruxa	2020		Spain	High	Primary care facilities		Prospective		RCT	133	Multi	Bundled	No		One-hour educational outreach visits tailored to training needs identified in a previous study; an online course integrated in practice accreditation; and a clinical decision support system	The bundle consisted of an outreach visit, an online course, an internet-based clinical decision support system, and an information leafet for patients. The intervention was designed on the basis of gaps of the study population in knowledge and inappropriate attitudes associated with inappropriate prescription detected by previous studies	2011-12-01	2013-09-01	21 months	Providers, patients	2.76 million	antibiotic prescriptions			Median Rate of systemic antibiotic use	Rate(DDD/1000 inhabitants per day)
133																												Median Percentage of beta-lactamase sensitive penicillins	Percent
133																												Median Percentage of combinations of penicillins with beta-lactamase inhibitors	Percent
133																												Median Percentage of 3rd- and 4th-generation cephalosporins	Percent
133																												Median Percentage of quinolones	Percent
133																												Median Rate of penicillins use	Rate(DDD/1000 inhabitants per day)
133																												Median Rate of cephalosporin use	Rate(DDD/1000 inhabitants per day)
133																												Median Rate of macrolides, lincosamides and streptogramins use	Rate(DDD/1000 inhabitants per day)
133																												Median Rate of Quinolones use	Rate(DDD/1000 inhabitants per day)
133																												Ratio of consumption of broad- to narrow-spectrum penicillins, cephalosporins and macrolides	Ratio
139	Infectious Disease Team Review Using Antibiotic Switch and Discharge Criteria Shortens the Duration of Intravenous Antibiotic: A Single-Center Cluster-Randomized Controlled Trial in Thailand	OPEN FORUM INFECTIOUS DISEASES	Wongkamhla, Thanyarak; Khan-asa, Buddharat; Tongsai, Sasima; Angkasekwinai, Nasikarn	2020		Thailand	Upper Middle	Hospital		Prospective		RCT	1	Single	Single	No		Antibiotic switch and discharge based on a set of guidelines	In the intervention wards, after obtaining written informed consent, the assessment was performed prospectively at enrollment (day 1 to day 3 of IV ATBs), day 5, and day 7 of ATB therapy using checklist criteria to define patient suitability for IV to oral ATB switching, OPAT, or discontinuation of ATB, as well as patient discharge. The types of drugs and doses of switched ATBs were also recommen…	2019-01-01	2019-10-01	10 months	Providers	368	Patients			Median Duration of IV antibiotics, days	Median
139																												Median Days of IV antibiotics, days	Median
139																												Median DDD of IV antibiotics	Median
139																												Overall Median Duration of IV antibiotics, days	Median
139																												Overall median Days of IV antibiotics, days	Median
139																												Overall median DDD of IV antibiotics	Median
139																												Median Length of stay, days	Median
139																												Overall median antibiotic cost (baht)	Median
139																												Proportion of 30-day mortality	Percent
139																												30-day readmission rate	Percent
139																												Percentage of cases with Recurrent infections	Percent
139																												Percentage of cases with Recurrent infections at the same infection site	Percent
140	An audit of community-acquired pneumonia antimicrobial compliance using an intervention bundle in an Irish hospital	JOURNAL OF GLOBAL ANTIMICROBIAL RESISTANCE	O'Kelly, Brendan; Rueda-Benito, Ana; O'Regan, Mary; Finan, Katherine	2020		Ireland	High	Hospital		Both		Pre/post	1	single	Bundled	No		The intervention bundle included a mobile audience response system, promotion of the antimicrobial app and development of a physical card with local guidelines	First, an interactive presentation was given during a 1-h medical grand rounds session using on-line Mentimeter1 soft- ware, a MARS. Second, the local SUH antimicrobial SHARx smartphone application for iOS and Android was also promoted- an electronic extension of local antimicrobial guidelines. Third, an 85x55 mm card with CURB-65 score, appropriate investigations and a table of local guidelines …	2019-05-01	2019-06-30	2 months	Providers	69	Patients			Percentage Compliance with antimicrobial guideline	percent	21.6	8				37						62.5	20				32
140																												Percentage of case treated with β-Lactam/β-lactamase inhibitor	percent	32.4	11				34						70	21				30
140																												Percentage of case treated with Clarithromycin	percent	51.7	15				29						76	19				25
140																												Percentage of cases tested for Streptococcal urinary antigen	percent	18.9	7				37						40.6	13				32
140																												Percentage of cases tested for Legionella antigen	percent	18.9	7				37						31.3	10				32
140																												Percentage of cases where Sputum culture was conducted	percent	18.9	7				37						31.3	10				32
140																												Percentage of cases where Blood cultures were performed	percent	84.4	27				37						62.5	20				32
140																												Percentage of cases with CURB-65 documentation	percent	5.4	2				37						46.9	15				32
140																												Percentage of cases with SIRS documentation	percent	10.8	4				37						18.8	6				32
140																												Median antibiotic duration in days for the IV	Median	4		IQR	2	4.5							4			2	5
140																												Median antibiotic duration in days for the total antibiotics used	Median	9		IQR	7	11							7			6.5	9
140																												Average Time to antibiotics in minutes	Mean												142
140																												Mortality	percent	5.4	2				37						9.3	3				32
140																												Median Length of stay in days	Median	4		IQR	3	11							4			3	7
141	Evaluation of an Antimicrobial Stewardship Program for Wound and Burn Care in Three Hospitals in Nepal	ANTIBIOTICS-BASEL	Nauriyal, Varidhi; Rai, Shankar Man; Joshi, Rajesh Dhoj; Thapa, Buddhi Bahadur; Kaljee, Linda; Prentiss, Tyler; Maki, Gina; Shrestha, Basudha; Bajracharya, Deepak C.; Karki, Kshitij; Joshi, Nilesh; Acharya, Arjun; Banstola, Laxman; Poudel, Suresh Raj; Joshi, Anip; Dahal, Abhinav; Palikhe, Niranjan; Khadka, Sachin; Giri, Piyush; Lamichhane, Apar; Zervos, Marcus	2020		Nepal	Low income	Hospital	Reconstructive and burn wards	Prospective		Pre/post	3	multi	Single	No		post-prescription review and feedback	PPRF programs include expert review of antibiotic prescribing decisions and feedback to the prescribing physician. Variations for the current study included revisions to the antibiotic prescribing guidebook to include information on wound and burn care and a training-of-trainers approach, whereby the AMR “physician champions” were both trained in the PPRF program and provided with information and…	2018-08-01	2019-01-01	6 months	Providers	477	Patients			Rate of use for the Intravenous antibiotics	Rate (DOT/1000PD)	1165	222				241						1114	227				236
141																												Rate of use for the Oral antibiotics	Rate (DOT/1000PD)	101	46				241						75	31				236
141																												Rate of use for the Penicillin	Rate (DOT/1000PD)	301	91				241						241	70				236
141																												Rate of use for the Cephalosporin	Rate (DOT/1000PD)	525	167				241						454	167				236
141																												Rate of use for the Metronidazole	Rate (DOT/1000PD)	75	30				241						160	56				236
141																												Rate of use for the Quinolone	Rate (DOT/1000PD)	46	17				241						72	24				236
141																												Rate of use for the Aminoglycoside	Rate (DOT/1000PD)	266	84				241						117	39				236
141																												Rate of use for the Other course	Rate (DOT/1000PD)	57	16				241						177	53				236
141																												Percentage of cases with a justified course of antibiotics	percent	34.9	84				241						78	184				236
141																												Percentage of cases where antibiotics were de-escalated	percent	28	51				241						85.9	167				236
141																												Percentage of cases where the treatment rationale was documented correctly	percent	33.3	62				241						77.7	146				236
141																												Percentage of cases where guidelines were followed within the first 72 h of therapy	percent	37.9	67				241						82.2	143				236
141																												Percentage of cases recommendations were followed for definitive therapy	percent	29.4	50				241						82.8	154				236
141																												Total Average length of hospital stay in all the studied units (days)	Mean	8		SD	3	48	241						6.4			3	70
141																												Average length of hospital stay in surgery (days)	Mean	6.7		SD	3	27	241						6.6			3	70
141																												Average length of hospital stay in Plastic and reconstructive surgery (days)	Mean	8.3		SD	3	24	241						6.3			3	27
141																												Average length of hospital stay in the burn unit (days)	Mean	15.2		SD	3	48	241						6.1			3	16
145	A pharmacist-led prospective antibiotic stewardship intervention improves compliance to community-acquired pneumonia guidelines in 39 public and private hospitals across South Africa	INTERNATIONAL JOURNAL OF ANTIMICROBIAL AGENTS	van den Bergh, Dena; Messina, Angeliki P.; Goff, Debra A.; van Jaarsveld, Andriette; Coetzee, Renier; de Wet, Yolande; Bronkhorst, Elmien; Brink, Adrian; Mendelson, Marc; Richards, Guy A.; Feldman, Charles; Schellack, Natalie	2020		S.Africa	Upper Middle	Private and public Hospitals		Prospective		Pre/post (cohort)	39	multi	Bundled	Yes	4	Pharmcist provided audit and feedback based on a set of 7 measures	Each pharmacist attended three learning sessions. If sessions were missed, a study leader provided one-on-one training. After each learning session, a checklist of essential activities and deadlines was provided to each pharmacist; pharmacists applied the ideas that had been generated to improve compliance and ways to give feedback to admitting physicians to facilitate implementation of intervent…	2017-07-01	2018-07-01	1 year	providers	2464	Patients			Percentage compliance with radiology	percent	60.3	752				1247						68.3	831				1217
145																												Percentage of cases where X-ray done	percent	91.3	1138				1247						91.5	1113				1217
145																												Percentage of cases where X-ray report stated Community Acquire Pneumonia (CAP)	percent	61.3	765				1247						68.6	835				1217
145																												Percentage compliance with Admission criteria	percent	72.1	899				1247						73.4	893				1217
145																												Percentage of cases where Microbiology cultures were done	percent	14.8	185				1247						22.1	269				1217
145																												Overall mean compliance to diagnostic measures (composite score)	Mean	49.1	1247				1247						54.6	1217				1217
145																												Percentage compliance with antibiotic of choice	percent	55	686				1247						63.5	773				1217
145																												Percentage compliance with antibiotic dose	percent	91.5	628				1247						94.2	725				1217
145																												Percentage compliance with antibiotic duration	percent	50.3	624				1247						55	666				1217
145																												Percentage compliance with IV to oral switch	percent	16.3	202				1247						19.7	237				1217
145																												Overall mean compliance to antibiotic measures (composite score)	Mean	45.3					1247						51.6					1217
145																												Overall mean compliance to all measures of the Community Acquired Pneumonia stewardship	Mean	47.8					1247						53.6					1217
146	Stewardship actions for device associated infections: An intervention study in the emergency intensive care unit	J Infect Public Health	El-Sokkary RH, Negm EM, Othman HA, Tawfeek MM, Metwally WS	2020		Egypt	Lower middle	University hospital	Emergency ICU	Prospective		Pre/post	1	Single	Bundled	No		AS team, design an antibiogram and preparation of antibiotic use guidelines, education, and infection prevention and control measures	Establish AS team; Designing an antibiogram and preparation of antibiotic use guidelines; a training curriculum has been developed, focusing on antibiotic resistance, infection prevention strategies and antibiotic use in DAI cases; Device care bundles were strictly implemented during device insertion and care, Hand hygiene compliance was monitored	2022-09-16	2022-06-17	10 months	Providers	240	patients			Early detection of infection	percent	41.1	30										80.8	42
146																												Localization of source of infection	percent	46.6	34										75	39
146																												Microbiological diagnostic workup and markers of infection are requested when indicated	percent	50.7	37										75	39
146																												Prescribe prophylactic antibiotics when indicated only	percent	72.6	53										942	49
146																												Empiric antibiotics prescription was done according to the site of infection	percent	64.4	47										82.7	43
146																												The right dose was selected	percent	67.1	49										90.4	47
146																												The dose was adjusted according to the general conditions	percent	644	47										827	43
146																												Adjust or stop antibiotic therapy as early as possible to best target the pathogen(s) according to the susceptibility report	percent	67.1	49										90.4	47
146																												Follow up and analyze the causes of non-response to antibiotics	percent	42.5	31										69.2	36
146																												Use the antibiotic for the optimum duration suitable for each patient	percent	63	46										80.8	42
146																												Cost of antibiotics	median USD	4042		IQR	374	17300							2341
149	Impact of expanding a paediatric OPAT programme with an antimicrobial stewardship intervention	ARCHIVES OF DISEASE IN CHILDHOOD	Huynh, Julie; Hodgson, Kate A.; Boyce, Suzanne; Ibrahim, Laila F.; Bryant, Penelope A.	2020		Australia	High	Children's hospital		Prospective		Pre/post	1	single	Bundled	No		Consists of Outpatient Parenteral Antibiotic Therapy specific guidelines and active review of OPAT prescriptions and input by Paediatric Infectious Diseases.	The OPAT guideline was developed through the following: (1) choice was based on our institutional empiric antibiotic guideline; (2) where the choice required multiday dosing, this was changed to a once-daily or 24-hour infuser option with the as narrow a spectrum of equivalent coverage as possible; (3) duration was derived through concurrent literature review and collaborative discussions within …	2012-08-01	2013-07-31	12 months	providers	754	patient episodes			Median duration of Outpatient Parenteral Therapy (days)	Median	7						6
149																												Proportion of documentation of intravenous access complications	Percent	54	136				254	82	411			500
149																												Proportion of cases in which ceftriaxone was prescribed	Percent	28	88					38	223
149																												Proportion of cases in which piperacillin/tazobactam was prescribed	Percent	4	13					9	54
149																												Median duration (days) spent by patients on narrow spectrum antibiotics	Median	11.5		IQR	7	28		17		8	29
149																												Median duration (days) spent by patients on medium spectrum antibiotics	Median	6		IQR	2	9		4		2	9
149																												Median duration (days) spent by patients on broad spectrum antibiotics	Median	11		IQR	8	24.5		8		5	11
149																												Proportion of Outpatient Parenteral Antibiotic Therapy that were 100% appropriate	Percent	71	219				312	76	467			617
149																												Proportion of cases with Inappropriate decision to be on antibiotic	Percent	10	30				312	7	42			617
149																												Proportion of cases with No intravenous antibiotic needed	Percent	0	0				312	0.2	1			617
149																												Proportion of cases with Unnecessary additional antibiotic	Percent	0	0				312	0.3	4			617
149																												Proportion of cases where Intravenous duration was too long	Percent	10	30				312	6	37			617
149																												Proportion of cases with Inappropriate choice of antibiotic (overall)	Percent	7	21				312	7	45			617
149																												Proportion of cases with Inappropriate choice of antibiotic (too broad)	Percent	4	12				312	4	27			617
149																												Proportion of cases with Inappropriate choice of antibiotic (too narrow)	Percent	0	0				312	1	6			617
149																												Proportion of cases with Inappropriate choice of antibiotic (Unnecessary divergence from guideline)	Percent	3	9				312	2	12			617
149																												Proportion of cases with Inappropriate application of antibiotic (overall)	Percent	18	59				312	15	92			617
149																												Proportion of cases with Inappropriate application of antibiotic (incorrect dose)	Percent	17	57				312	15	90			617
149																												Proportion of cases with Inappropriate application of antibiotic (Dose too high)	Percent	3	8				312	6	40			617
149																												Proportion of cases with Inappropriate application of antibiotic (Dose too low)	Percent	16	49				312	8	50			617
149																												Proportion of cases with Inappropriate application of antibiotic (Incorrect dosing interval)	Percent	0.6	2				312	0.3	2			617
149																												Proportion of cases with Inappropriate application of antibiotic (Incorrect dosing route)	Percent	0	0				312	0	0			617
149																												Proportion of cases where treatment for Skin and soft-tissue infection was prescribed empirically	Percent	75	30				40	96	68			71
149																												Proportion of cases where treatment for Urinary tract infection was prescribed empirically	Percent	80	24				30	52	27			52
149																												Proportion of cases where treatment for Bone and joint infection was prescribed empirically	Percent	72	21				29	73	24			33
149																												Proportion of cases where treatment for Central nervous system infection was prescribed empirically	Percent	91	20				22	95	35			37
150	Implementing Antibiotic Stewardship in a Network of Urgent Care Centers	JOINT COMMISSION JOURNAL ON QUALITY AND PATIENT SAFETY	Laude, Jillian D.; Kramer, Harold P.; Lewis, Marie; Winiarz, Michael; Harrison, Cecelia K.; Zhang, Zugui; Drees, Marci	2020		USA	High	Community-based academic Hospital	Urgent care clinics	prospective		Pre/post	2	multi	Bundle	No		Online webinars, posters, new dedicated ambulatory antibiotic stewardship committee, formal charter, promotion of guidelines	The CDC Core Elements of Outpatient Antibiotic Stewardship served as a framework to implement antibiotic stewardship into the culture of the UCCs.	2017-01-01	2018-08-01	20 months	providers, patients	86755	prescriptions			Total antibiotic prescribing rate	Rate(prescription/100 visits)	54.7						40.2					35
150																												Antibiotic prescribing Rate ratio	Rate(prescription/100 visits)	Ref		95% CI				0.74		0.72	0.75		0.42			0.4	0.44
150																												Azithromycin prescribing rate	Rate(prescription/100 visits)	8.5						3.5					1.9
150																												Azithromycin prescribing rate ratio	Rate(prescription/100 visits)	Ref		95% CI				0.64		0.63	0.65		0.22			0.21	0.24
150																												Rate of antibiotic prescribing for upper respiratory infections	Rate(prescription/100 visits)	44.5						9.7					5.2
150																												Rate ratio of antibiotic prescribing for upper respiratory infections	Rate(prescription/100 visits)	Ref		95% CI				0.22		0.2	0.24		0.12			0.1	0.13
150																												Rate of Azithromycin prescribing for upper respiratory infections	Rate(prescription/100 visits)	22.6						1.9					0.4
150																												Rate ratio of Azithromycin prescribing for upper respiratory infections	Rate(prescription/100 visits)	Ref		95% CI				0.08		0.07	0.1		0.01			0.01	0.02
150																												Rate of antibiotic prescribing for Chronic sinusitis	Rate(prescription/100 visits)	96.7						75.3					68.8
150																												Rate ratio of antibiotic prescribing for Chronic sinusitis	Rate(prescription/100 visits)	Ref		95% CI				0.78		0.74	0.82		0.71			0.67	0.76
150																												Rate of Azithromycin prescribing for Chronic sinusitis	Rate(prescription/100 visits)	14.1						4.5					1.8
150																												Rate ratio of Azithromycin prescribing for Chronic sinusitis	Rate(prescription/100 visits)	Ref		95% CI				0.33		0.27	0.39		0.12			0.09	0.18
150																												Rate of antibiotic prescribing for Bronchitis or cough	Rate(prescription/100 visits)	74.9						20.7					15.5
150																												Rate ratio of antibiotic prescribing for Bronchitis or cough	Rate(prescription/100 visits)	Ref		95% CI				0.27		0.25	0.31		0.21			0.18	0.24
150																												Rate of Azithromycin prescribing for Bronchitis or cough	Rate(prescription/100 visits)	37.1						9.3					3.5
150																												Rate ratio of Azithromycin prescribing for Bronchitis or cough	Rate(prescription/100 visits)	Ref		95% CI				0.25		0.21	0.29		0.09			0.07	0.13
152	The Impact of Evidence-Based Transformation on Healthcare Practices at a Teaching Hospital	Cureus	Wali A, Ishtiaq A, Rahim A, Iftikhar S	2020		Pakistan	Lower middle	Teaching hospital	Maternity/OB-GYN department	Retrospective		Pre/post	1	Single	Bundled	No		Guidelines, education	Guidelines for antenatal care with a policy to register women for childbirth by 20 weeks of gestation, protocols for treating anemia in pregnancy, recommendations for blood transfusions, and guidelines for the appropriate use of AMT; standardized protocols for infection control and surgical procedures were also introduced; Health education sessions for pregnant women were also initiated as struct…	2022-02-16	2022-04-16	3 months	Providers, patients	1050	patients			Total obstetrics costs of antimicrobial therapy	PKR	208117						120986
152																												Total gynecology costs of antimicrobial therapy	PKR	69933						60190
152																												Antimicrobial duration of greater than 24hrs in obstetrics for spontaneous vaginal delivery	percent	98						9
152																												Antimicrobial duration of 24hrs or less in obstetrics for spontaneous vaginal delivery	percent	0						3.6
152																												Antimicrobial duration of single dose in obstetrics for spontaneous vaginal delivery	percent	0						4.7
152																												No antibiotics in obstetrics for spontaneous vaginal delivery	percent	2						82.7
152																												Antimicrobial duration of greater than 24hrs in obstetrics for lower segment C-section	percent	100						54.5
152																												Antimicrobial duration of 24hrs or less in obstetrics for lower segment C-section	percent	0						34.1
152																												Antimicrobial duration of single dose in obstetrics for lower segment C-section	percent	0						11.4
152																												No antibiotics in obstetrics for lower segment C-section	percent	0						0
152																												Antimicrobial duration of greater than 24hrs in minor gynecologic procedures	percent	76.7						8.4
152																												Antimicrobial duration of 24hrs or less in minor gynecologic procedures	percent	16.7						4.8
152																												Antimicrobial duration of single dose in minor gynecologic procedures	percent	3.3						27.7
152																												No antibiotics in minor gynecologic procedures	percent	3.3						59
152																												Antimicrobial duration of greater than 24hrs in major gynecologic procedures	percent	97.3						59.2
152																												Antimicrobial duration of 24hrs or less in major gynecologic procedures	percent	2.7						40.8
152																												Antimicrobial duration of single dose in major gynecologic procedures	percent	0						0
152																												No antibiotics in major gynecologic procedures	percent	0						0
157	Implementing outpatient antimicrobial stewardship in a primary care office through ambulatory care pharmacist-led audit and feedback	J Am Pharm Assoc	Burns KW, Johnson KM, Pham SN, Egwuatu NE, Dumkow LE	2020		USA	High	Primary care office		Retrospective		Pre/post	1	Single	Bundled	No		Education, guidelines	Education to promote local guideline and susceptibility driven prescribing; educational pocket cards reiterated local guideline recommendations; Pharmacists began retrospective audit and feedback of all antimicrobials prescribed for URIs and UTIs; Written feedback was listed weekly on patient- and provider-specific individual feedback cards	2022-08-17	2022-02-18	7 months	Providers	1107	prescriptions			Guideline-concordant prescriptions for URI	percent median	43.4						86.8
157																												B-lactams received	percent	40						70
157																												Guideline-concordant URI antibiotic duration	percent median	60						83.3
157																												DOT for URIs	median days	10						7
157																												Guideline-concordant prescriptions for UTIs	percent median	20						69.2
157																												Guideline-concordant UTI antibiotic duration	percent	55						70.4
157																												Fluoroquinolone prescriptions for UTIs	percent	85						11.7
159	Antimicrobial Stewardship Optimization in the Emergency Department: The Effect of Multiplex Respiratory Pathogen Testing and Targeted Educational Intervention	JOURNAL OF APPLIED LABORATORY MEDICINE	Durant, Thomas J. S.; Kubilay, Nejla Zeynep; Reynolds, Jesse; Tarabar, Asim F.; Dembry, Louise M.; Peaper, David R.	2020		USA	High	VA	Emergency department	Retrospective		Pre/post	1	Single	Bundled	No	NA	Education, PCR panel	Respiratory Pathogen Panel (RPP) PCR, multiple education sessions and educational posters hung in visible areas	2017-10-01	2018-05-01	8 months	Providers	346	specimens		AMU	Percent of patients who received an antibiotic	Percent	37.6	65				173						19.7	34				173
159																											AMU	Percent of patients with influenza positive results who received an antibiotic	Percent	25	14				56						6.6	4				61
159																											AMU	Percent of patients with noninfluenza positive results who received an antibiotics	Percent	40.9	27				66						23.5	12				51
159																											AMU	Percent of patients with negative results who received an antibiotic	Percent	47.1	24				51						29	18				62
161	Cluster randomized trial of an antibiotic time-out led by a team-based pharmacist	INFECTION CONTROL AND HOSPITAL EPIDEMIOLOGY	Van Schooneveld, Trevor C.; Rupp, Mark E.; Cavaleiri, R. Jenifer; Lyden, Elizabeth; Rolek, Kiri	2020		USA	High	Academic tertiry hospital		Prospective		RCT	1	Single	Bundled	Yes	2	In phase A (2 months) pharmacist-led ATOs were implemented on 3 medicine teams (ATO-A) while 3 teams maintained usual care (UC-A). In phase B (2 months), ATOs were continued in the ATO group (ATO-B) and ATOs were initiated in the UC group (UC ATO-B).	The ATO focused on several aspects: appropriate use of empiric therapy, particularly broad-spectrum antimicrobials; adjusting therapy based on culture data; antimicrobial dosing; and therapy duration. The ASP team developed algorithms to assist pharmacists in regimen evaluation by categorizing each regimen as empiric, definitive, or prophylactic therapy and then asking a series of questions	Nove 2014	2015-02-01	4 months	providers	268	patients admitted		Admission rate	Percentage of patients admitted to the medical unit	Percent
161																											Adherence/Appropriateness of Therapy	Percentage of cases where Early Antibiotic time out was complied with	Percent
161																											Adherence/Appropriateness of Therapy	Percentage of cases where Early Antibiotic time out was not indicated	Percent
161																											Adherence/Appropriateness of Therapy	Percentage of cases where Late Antibiotic time out was complied with	Percent
161																											Adherence/Appropriateness of Therapy	Percentage of cases where LateAntibiotic time out was not indicated	Percent
161																											Admission rate	Percentage of patients Admitted to ICU, transferred to medicine team	Percent
161																											Admission rate	Percentage of patients Admitted by the other team, transferred to medicine team	Percent
161																											Admission rate	Percentage of patients Admitted to medicine team, transferred to another team	Percent
161																											Admission rate	Percentage of patients transferred to ICU	Percent
161																											Adverse event	Percentage of any antibiotic adverse event noted	Percent
161																											AMS	Percentage of infectious diseases consultations	Percent
161																											AMS	Percentage of cases of ASP intervention	Percent
161																											AMU	Median Days of Therapy	Median
161																											AMU	Median Days on Medicine	Median
161																											AMU	Rate of Days of Therapy (DOT)	Rate (DOT/1000PD
161																											AMU	Rate of IV Days of therapy (PO DOT/1000 patient Days	Rate (IV DOT/1000 PD)
161																											AMU	Rate of oral Days of therapy (PO DOT/1000 patient Days	Rate (PO DOT/1000PD
161																											Conversion	Median time to PO conversion in days	Median
161																											Conversion	Percenatge rate of conversion of IV to PO conversion	Percent
161																											Conversion	Oral to IV days of therapy ratio (PO/IV DOT)	Ratio (PO/IV DOT
161																											Infection rate/disease incidence	Percentage of patients diagnosed with C.difficile infection	Percent
161																											Readmission	Percentage of patients readmitted within 30 days post discharge	Percent
166	Antibiotic Appropriateness and Adherence to Local Guidelines in Perioperative Prophylaxis: Results from an Antimicrobial Stewardship Intervention	Antimicrob Resist Infect Control	Segala, Francesco and Murri, Rita and Taddei, Eleonora and Giovannenze, Francesca and Vecchio, Pierluigi and Birocchi, Emanuela and Taccari, Francesco and Cauda, Roberto and Fantoni, Massimo	2020		Italy	High	University teaching hospital		Prospective		Pre/post	1	Single	Single	No		Surgical antibiotic prophylaxis survey, audit, feedback	Series of structured audit meetings, lasting at least 1 h, including all figures involved in SAP prescription; appropriateness results were discussed with prescribing personnel of each department, thus giving a detailed feedback of SAP prescriptive performance; AMS team implemented a jointed review of international guidelines, thus encouraging prescribers to actively participate to the revision o…	2013	2022-04-19	approx. 6 years	Providers	735	patients			Overall appropriateness of SAP	percent	36.6	149				407						57.9	221				382
166																												SAP prescriptions appropriateness in indication	percent	58.5	238				407						93.2	356				382
166																												Appropriateness in selection and dosing	percent	58.5	238				407						80.6	308				382
166																												Appropriateness in timing	percent	92.4	376				407						97.6	373				382
166																												Appropriateness in duration	percent	71	289				407						80.1	306				382
166																												Multi-dimensional inappropriateness within total cases	percent	44.7	182				407						10.2	39				382
166																												Multi-dimensional inappropriateness within inappropriate cases	percent	70.5	182				258						24.2	39				161
170	Sustained Reductions in Overall and Unnecessary Antibiotic Prescribing at Primary Care Clinics in a Veterans Affairs Healthcare System Following a Multifaceted Stewardship Intervention	CLINICAL INFECTIOUS DISEASES	Buehrle, Deanna J.; Shively, Nathan R.; Wagener, Marilyn M.; Clancy, Cornelius J.; Decker, Brooke K.	2020		USA	High	VA	Primary care	Prospective		Observational	7	Multi	Bundled	No	NA	Education, peer comparisons, and computer decision support	clinician education, peer comparisons, and computer decision support order sets was directed against all antibiotic prescribing. After 6 months, peer comparisons were discontinued.	2017-01-01	2017-06-01	6 months	Providers				Adherence/Appropriateness of Therapy	Rate of overall unnecessary prescribing per 1,000 visits	Mean rate per 1,000 visits	58.8	80				136	37.8	68			180	44.3	85				192	44.3	85
170																											Adherence/Appropriateness of Therapy	Rate of guideline-discordant agent used for treatment	Mean rate per 1,000 visits	21.4	12				56	15	17			112	16.8	18				107	16.8	18
170																											Adherence/Appropriateness of Therapy	Rate of guideline-discordant agent treatment duration	Mean rate per 1,000 visits	38	17				44	30.5	29			95	24.7	22				89	24.7	22
170																											Adherence/Appropriateness of Therapy	Rate of overall prescriptions written optimally	Mean rate per 1,000 visits	19.9	27				136	36.6	66			180	34.9	67				192	34.9	67
173	An antibiotic stewardship program in a surgical ICU of a resource-limited country: financial impact with improved clinical outcomes	J Pharm Policy Pract	Hussain K, Khan MF, Ambreen G, Raza SS, Irfan S, Habib K, Zafar H	2020		Pakistan	Lower middle	University teaching tertiary care hospital	Adult SICU	Retrospective		Pre/post, quasi-exp	1	Single	Bundled	No		Prospective audit and feedback, Restriction policy	Restricted antibiotics; ASP team reviewed the antibiotics prescription appropriateness and source-control-documentation; antimicrobial susceptibility patterns or appropriate antibiotic selection; IV to oral conversion, de-escalation of empiric therapy based on culture results, and antimicrobial optimization were used to make recommendations; training of ID-specialist pharmacist, educational sessi…	2022-01-18	2022-03-18	3 months	Providers	248	patients			Total number of antibiotics doses		4400											2840
173																												Total antibiotics used	DDD/1000 PD	368											175
173																												Ceftriaxone use	DDD/1000 PD	450											120
173																												Metronidazole use	DDD/1000 PD	280											110
173																												Cefazolin use	DDD/1000 PD	228											60
173																												Carbapenems use	DDD/1000 PD	540											420
173																												Piperacillin/tazobactam use	DDD/1000 PD	390											150
173																												Vancomycin use	DDD/1000 PD	320											190
173																												Colistin use	DDD/1000 PD	310											240
173																												DOT of Ceftriaxone	mean days	5.5		SD	2.3								1.8			1.3
173																												DOT of Cefazolin	mean days	4.3		SD	2.7								1.9			1.4
173																												DOT of Metronidazole	mean days	3		SD	2.2								1.5			0.7
173																												DOT of Piperacillin/tazobactam	mean days	6.7		SD	3.4								2.7			1.2
173																												DOT of Carbapenem	mean days	10		SD	3.6								4.4			2.3
173																												DOT of Vancomycin	mean days	6.5		SD	3.7								3.1			1.7
173																												DOT of Colistin	mean days	7.9		SD	4.6								4.8			2.6
173																												LOS in SICU	mean days	5.2		SD	3.1								4.7			3
173																												Mortalitv	percent	17.1	21				123						14.4			18
173																												Readmissions	percent	2.4	3				123						0.8			1
173																												Pharmacist interventions	percent	None											62.4	78
173																												Selection of antibiotic as per quidelines	percent	42	52										75	94
173																												Duration of therapy > 5 days	percent	76	93										14	17
173																												Source-control-documentation	percent	None											49.6	62
173																												Selection of right antibiotics to target pathogens	percent	42	52										75	94
173																												Use of most optimum doses	percent	24	30										87	109
173																												Blood levels concentration monitoring	percent	12	15										80	100
173																												Drug-interactions	percent	26	32										12	15
173																												De-escalation/discontinuation of antibiotics based on definitive diagnosis after 48-h	percent	20	25										96	120
173																												Direct ASP costs	USD	0											8155
173																												Indirect ASP costs	USD	12683											8408
173																												Antibiotics cost/4 months	USD	20000											14000
173																												Net ASP cost/4 months	USD	32683											30563
173																												Net ASP cost/year	USD	98049											91689
185	Benefits of a Pediatric Antimicrobial Stewardship Program in Antimicrobial Use and Quality of Prescriptions in a Referral Children's Hospital	JOURNAL OF PEDIATRICS	Velasco-Arnaiz, Eneritz; Simo-Nebot, Silvia; Rios-Barnes, Maria; Ramos, Maria Goretti Lopez; Monsonis, Manuel; Urrea-Ayala, Mireia; Jordan, Iolanda; Mas-Comas, Anna; Casadevall-Llandrich, Ricard; Ormazabal-Kirchner, Daniel; Cuadras-Palleja, Daniel; Perez-Perez, Cristina; Millet-Elizalde, Marta; Sanchez-Ruiz, Emilia; Fortuny, Claudia; Noguera-Julian, Antoni	2020		Spain	High	Referral Children's hospital		Both		Pre/post	1	Single	Single	No		Post prescription audit and feedback	An electronic form was used to inform the prescribers whether the antimicrobial prescription was considered “optimal” or “nonoptimal.”	2017	2018	24 months	Providers	5626	Prescriptions		AMU	Median rate antibacterial use	Median (DOT/100) days	65.62		95% CI	63.56	67.68							68.37			66.79	69.95
185																											AMU	Global rate of antifungal use	Rate (DOT/100 days)	4.94		95% CI	4.24	5.64							6.62			6.04	7.21
185																											Length of stay	Average Length of stay	Percent	4.6											4.5
185																											Mortality	In hospital mortality	Percent	0.5											0.5
190	Impact of the multidisciplinary antimicrobial stewardship team intervention focusing on carbapenem de-escalation: A single-centre and interrupted time series analysis	Int J Clin Pract	Suzuki A, Maeda M, Yokoe T, Hashiguchi M, Togashi M, Ishino K	2021		Japan	High	Tertiary care university hospital	ICU			Quasi-exp, pre/post	1	Single	Bundled	No		Postprescription review and feedback	PPRF strategy aims to optimise antimicrobial use by encouraging a prescriber to comprehensively engage in blood culture, microbial examination, imaging or blood examination, and antibiotic selection and to follow the appropriate dose or frequency as scheduled, discontinuation of treatment, and duration of therapy; infectious disease consultation, infection control implementation, and provision of…	2022-04-18	2022-03-19	12 month	Providers	1500	patients			Duration of carbapenem therapy	mean days	9.9		SD	8.5								7.7			4.8		729
190																												De-escalation	percent	40.3	311				771						51.4	375				729
190																												Discontinuation of therapy (within 7 days)	percent	30.6	236				771						32.1	234				729
190																												Switch to narrow-spectrum antibiotics	percent	8.2	63				771						16.5	120				729
190																												Penicillin group	percent	1	8				771						2.3	17				729
190																												Ampicillin	percent	0.3	3				771						0.4	3				729
190																												Ampicillin and sulbactam	percent	0.5	4				771						1.6	12				729
190																												Piperacillin and tazobactam	percent	0.6	5				771						1.9	14				729
190																												Cephem group	percent	6	46				771						11.4	83				729
190																												First generation cephem	percent	1.3	10				771						3.3	24				729
190																												Second Generation cephem	percent	1.8	14				771						2.6	19				729
190																												Third Generation cephem	percent	2.9	22				771						0.4	37				729
190																												Fourth Generation cephem	percent	0	0				771						1	3				729
190																												Combination	percent	0.5	4				771						0.7	5				729
190																												Switch from parenteral to oral route	percent	1.6	12				771						3	22				729
190																												Continuous treatment (more than 8 days)	percent	57.8	446				771						46.8	341				729
190																												Change to other classes	percent	1.8	14				771						1.6	12				729
190																												Change to Anti MRSA drugs	percent	0.8	6				771						0.5	4				729
190																												Change to Others	percent	0.9	7				771						0.7	5				729
190																												Change to Combination	percent	0.1	1				771						0.5	4				729
190																												Susceptibility of E. coli	percent	100	1001				1001						100	1008			1008	729
190																												Susceptibility of K. pneumoniae	percent	99.1	583				588						99.4	652			656	729
190																												Susceptibility of E. cloacae	percent	89.7	131				146						94.1	143			152	729
190																												Susceptibility of P. aeruginosa	percent	87.4	456				522						88.3	505			572	729
202	Decreases in Antimicrobial Use Associated With Multihospital Implementation of Electronic Antimicrobial Stewardship Tools	Clin Infect Dis	Graber CJ, Jones MM, Goetz MB, Madaras-Kelly K, Zhang Y, Butler JM, Weir C, Chou AF, Youn SY, Samore MH, Glassman PA	2020		USA	High	VA inpatient facilities		Prospective		Pre/post	126	Multi	Bundled	No		Interactive antimicrobial graphic tool, educational interviews	The first iteration of the antimicrobial graphic tools consisted of a web-based dashboard with 3 interactive modules that showed overall trends in antimicrobial DOT/1000 DP comparison of a single facility’s SAARs to other facilities and proportion of patients receiving specific antibiotics at each of the CCC intervals for PUS diagnoses; stewards were free to choose local interventions to address …	2022-02-16	2022-06-16	5 months	Providers	Not stated				Total antimicrobial use	DOT/1000 PD
202																												Anti-MRSA therapy use	DOT/1000 PD
202																												Antipseudomonal therapy use	DOT/1000 PD
204	Impact of an Antimicrobial Stewardship Program on Resistance to Fluoroquinolones of Urinary Enterobacteriaceae Isolated From Nursing Home Residents: A Retrospective Cohort Study	JOURNAL OF THE AMERICAN MEDICAL DIRECTORS ASSOCIATION	Strazzulla, Alessio; Bokobza, Samuel; Ombandza, Edgar; Kherallah, Khadjah; Hommel, Stephane; Draidi, Raouf; Bonutto, Cedric; Zamponi, Dominique Bonnet; Gauzit, Remy; Diamantis, Sylvain	2020		France	High	Nursing home		Retrospective		Pre/post	3	Multi-center	Bundled	No		The antimicrobial stewardship program started in 2015 and was based on (1) 1-day training for use of an “antimicrobial stewardship kit for nursing homes;” and (2) daily support and training of the coordinating physician by an antibiotic mobile team (AMT) in 2 of 3 nursing omes.		2016	2017	1 year	Providers	338	Patients		AMR	Percentage of cases of antimicrobial resistance to Ampicillin	Percent	78	176				225						67	76				113
204																											AMR	Percentage of cases of antimicrobial resistance to Amoxicillin/clavulanic acid	Percent	52	116				225						26	29				113
204																											AMR	Percentage of cases of antimicrobial resistance to Ceftriaxone	Percent	11	24				225						8	9				113
204																											AMR	Percentage of cases of antimicrobial resistance to Amikacin	Percent	3	7				225						8	9				113
204																											AMR	Percentage of cases of antimicrobial resistance to Gentamicin	Percent	10	22				225						8	9				113
204																											AMR	Percentage of cases of antimicrobial resistance to Fosfomycin	Percent	8	17				225						4	5				113
204																											AMR	Percentage of cases of antimicrobial resistance to Ofloxacin	Percent	45	102				225						29	33				113
204																											AMR	Percentage of cases of antimicrobial resistance to Nitrofurantoin	Percent	20	46				225						16	18				113
204																											AMR	Percentage of cases of antimicrobial resistance to TMP-SMX	Percent	23	52				225						17	19				113
208	Reducing Antibiotic Prescribing in Primary Care for Respiratory Illness	PEDIATRICS	Kronman, Matthew P.; Gerber, Jeffrey S.; Grundmeier, Robert W.; Zhou, Chuan; Robinson, Jeffrey D.; Heritage, John; Stout, James; Burges, Dennis; Hedrick, Benjamin; Warren, Louise; Shalowitz, Madeleine; Shone, Laura P.; Steffes, Jennifer; Wright, Margaret; Fiks, Alexander G.; Mangione-Smith, Rita	2020		USA	High	Pediatric practices	Visits for acute otitis media, bronchitis, pharyngitis, sinusitis, and upper respiratory infection for children 6 months to ,11 years old without recent antibiotic use were included	Prospective		Stepped-wedge clinical trial	19	Multi	Bundled	Yes	4	Education, Prescribing feedback reports	Module 1: clinicians viewed 25- minute online tutorials about best practices for both parent-clinician communication practices and antibiotic prescribing, participated in live or recorded 40-minute webinars on those topics, and received an individualized feedback report presenting antibiotic prescribing rates during ARTI visits in the baseline control period. Module 2: clinicians received two 5-m…	2015-11-01	2018-06-01	31 months	Providers	29762	patients	5 reporting periods: baseline, module 1, module 2, module 3, post-inteventino	AMU	Percent of all visits for acute respiratory tract infections in which antibiotics were prescribed	Percent	40.7	17183				42191	40	2515			6287	35.4	2594				7319	37	3022
208																											AMU	Percent of all visits for pharyngitis in which antibiotics were prescribed	Percent	44.2	5394				12206	46.3	987			2130	38.8	785				785	39.2	691
208																											AMU	Percent of all visits for viral acute respiratory tract infections in which antibiotics were prescribed	Percent	6.3	1234				19442	5.2	143			2760	4	146				3633	4.6	195
208																											AMU	Percent of all visits for streptococcal pharyngitis in which antibiotics were prescribed	Percent	13.1	566				4307	7.9	61			774	10.7	66				618	6.7	38
208																											AMU	Percent of all visits for acute otitis media in which antibiotics were prescribed	Percent	27.5	2055				7470	26.5	264			997	22.3	252				1131	27.9	427
208																											AMU	Percent of all visits for sinusitis in which antibiotics were prescribed	Percent	18.5	575				3103	14.9	55			370	10.2	54				532	12.4	75
209	Impact of Clinical Decision Support on Antibiotic Prescribing for Acute Respiratory Infections: a Cluster Randomized Implementation Trial	J Gen Intern Med	Mann D, Hess R, McGinn T, Richardson S, Jones S, Palmisano J, Chokshi SK, Mishuris R, McCullagh L, Park L, Dinh-Le C, Smith P, Feldstein D	2020		USA	High	large academic health system primary care networks		Prospective		RCT	2	Multi-center	Single	No		Use of Clinical Decision Support System to reduce antibiotic prescription	Intervention practice providers had access to an integrated clinical prediction rule (iCPR) system designed to determine the risk of bacterial infection from reason for visit of sore throat, cough, or upper respiratory infection and guide evidence-based evaluation and treatment.	2015-10-01	2018-06-01	32 months	Providers	541	patients		AMU	Overall antibiotic prescription rates	Percent
209																											Adherence/Appropriateness of Therapy	Inaproppraite antibiotic prescriptions
209																											AMU	Overall antibiotic prescription rates	Relative Risk
210	Education vs Clinician Feedback on Antibiotic Prescriptions for Acute Respiratory Infections in Telemedicine: a Randomized Controlled Trial	JOURNAL OF GENERAL INTERNAL MEDICINE	Yan, Lily Du; Dean, Kristin; Park, Daniel; Thompson, James; Tong, Ian; Liu, Cindy; Hamdy, Rana F.	2021		USA	High	Telemedicine company		Prospective		RCT	1	Single	Bundled	No		Prescriber education and customized fedback	The control group received ducation through two components: a 1-h slides-based presentation by the Associate Medical Director (general medicine clinician) on national consensus treatment guidelines for ARTIs, and the Stanford University School of Medicine online ontinuing medical education course “To Prescribe or Not to Prescribe? Antibiotics and Outpatient infections”.The intervention group rece…	2018-01-01	2018-11-01	11 months	Providers	55364	Patients			Antibiotic prescription rate for URI	Percent
210																												Odds ratio of Antibiotic prescription for URI	Odds ratio (Pre vs post)
210																												Odds ratio of Antibiotic prescription for bronchitis	Odds ratio (Pre vs post)
210																												Odds ratio of Antibiotic prescription for sinusitis	Odds ratio (Pre vs post)
210																												Odds ratio of Antibiotic prescription for pharyngitis	Odds ratio (Pre vs post)
210																												Antibiotic prescription rate for bronchitis	Percent
210																												Antibiotic prescription rate for sinusitis	Percent
210																												Antibiotic prescription rate for pharyngitis	Percent
211	Evaluation of a successful fluoroquinolone restriction intervention among high-risk patients: A mixed-methods study	PLOS ONE	Tischendorf, Jessica; Brunner, Matthew; Knobloch, Mary Jo; Schulz, Lucas; Barker, Anna; Wright, Marc-Oliver; Lepak, Alexander; Safdar, Nasia	2020		USA	High	Tertiary academic hospital		Retrospective		Pre/post	1	Single	Bundled	No		Restriction to fluoroquinolone access and use	Physicians had to get approval before any fluoroquinolone prescription. Providers were also educated on other alternative molecules that could be prescribed instead of fluoroquinolone.	2016-07-01	2018-06-01	24 months	Providers	Not stated	Patients		Infection rate/disease incidence	Average Hospital Onset of Clostridioides difficile infection	Rate (infections/10000 PD)	11.8											22.2
211																											AMU	Average Rate of Fluoroquinolone use	Rate (infections/1000PD)	111.6											19.8
211																											Length of stay	Average Length of stay, total encounter (days)	Mean	8.6											8.4
211																											Length of stay	Average Length of stay on study units (days)	Mean	5											4.7
211																											Mortality	In-hospital mortality	Percent	7.7											8.4
211																											Readmission	Percentage readmission rate	Percent	18.7											17.3
213	Antimicrobial Stewardship in a Hematological Malignancy Unit: Carbapenem Reduction and Decreased Vancomycin-Resistant Enterococcus Infection	CLINICAL INFECTIOUS DISEASES	Webb, Brandon J.; Majers, Jacob; Healy, Regan; Jones, Peter Bjorn; Butler, Allison M.; Snow, Greg; Forsyth, Sandra; Lopansri, Bert K.; Ford, Clyde D.; Hoda, Daanish	2020		USA	High	Hospital	Hematology malignancy unit	Prospective		Pre/post (quasi)	1	single	Bundled	No		An opt-in antibiotic cycling program for empiric inpatient treatment of febrile neutropenia,	Cefepime (plus metronidazole if an abdominal source of infection was suspected) was recommended during even calendar months and piperacillin-tazobactam for odd months. Second, Clinical prediction rule was implemented.	2015-09-01	2017-08-01	2 years	providers	2434	Patients				Median	5		IQR	4	8							6			4	9
213																											Admission rate	Percentage of cases requitring Intensive care unit admission,	Percent	10.3	162										10.6	91
213																											AMU	Rate of Anti-pseudomonal carbapenem use	Rate (DOT/1000 PD)	396.4											123.4
213																											AMU	Rate of Cefepime use	Rate (DOT/1000 PD)	44.3											165.4
213																											AMU	Rate of Piperacillin-tazobactam use	Rate (DOT/1000 PD)	45.2											196.5
213																											AMU	Rate of Ceftazidime use	Rate (DOT/1000 PD)	7.1											19.5
213																											AMU	Rate of Metronidazole use	Rate (DOT/1000 PD)	68.9											66.5
213																											AMU	Rate of Ceftriaxone use	Rate (DOT/1000 PD)	9											11.4
213																											AMU	Rate of Levofloxacin use	Rate (DOT/1000 PD)	291.1											277.5
213																											AMU	Rate of Daptomycin use	Rate (DOT/1000 PD)	77.1											62.5
213																											AMU	Rate of Linezolid use	Rate (DOT/1000 PD)	10.2											8.3
213																											AMU	Rate of Tigecycline use	Rate (DOT/1000 PD)	11.2											0.3
213																											AMU	Rate of Vancomycin (intravenous only) use	Rate (DOT/1000 PD)	184.8											174.3
213																											Infection rate/disease incidence	Percentage of cases with Febrile neutropenia,	Percent	29.7	453										30	248
213																											Infection rate/disease incidence	Percentage of cases with Graft-versus-host disease,	Percent	3	48										4	34
213																											Infection rate/disease incidence	Percentage of cases with Septic shock,	Percent	3.6	57										2.8	24
213																											Length of stay	Median Length of stay in days	Median	7		IQR	4.33	22.15							6.38		IQR	4	20.29
213																											Mortality	Mortality during encounter	Percent	3.9	62										4	34
213																													Percent	10.3	162										15	128
216	The effectiveness of a simple antimicrobial stewardship intervention in general practice in Australia: a pilot study	BMC INFECTIOUS DISEASES	Neels, Alicia J.; Bloch, Aaron E.; Gwini, Stella M.; Athan, Eugene	2020		Australia	High	General practice clinic		Retrospective		Pre/post	1	Single	Single	No		Education	One hour face to face academic session with GPs	2018-06-01	not stated		Providers	768	Patient prescriptions		Adherence/Appropriateness of Therapy	Percentage of overall prescription compliance	Percent	42.2	160				379						58.5	185				316
216																											Adherence/Appropriateness of Therapy	Percentage of appropriate antibiotic selection	Percent	73.9	291				394						92.8	336				362
216																											Adherence/Appropriateness of Therapy	Percentage of appropriatness of duratio of therapy	Percent	53.1	205				386						87.7	316				360
219	Impact of a Telehealth-Based Antimicrobial Stewardship Program in a Community Hospital Health System	CLINICAL INFECTIOUS DISEASES	Shively, Nathan R.; Moffa, Matthew A.; Paul, Kathleen T.; Wodusky, Eric J.; Schipani, Beth Ann; Cuccaro, Susan L.; Harmanos, Mark S.; Cratty, Michael S.; Chamovitz, Bruce N.; Walsh, Thomas L.	2020		USA	High	Community hospitals		Prospective		Pre/post	2	Multi-center	Bundled	No	A telehealth-based ASP incorporating audit and feedback from pharmacists	A telehealth-based ASP incorporating audit and feedback from pharmacists. Physicians alosi reviewed the prescriptions and made phone call discussions with the ASP pharmacists		2018-03-01	2018-08-01	6 months	Providers	37639	Patient days		AMU	Rate of Aztreonam/cefepime/piperacillin-tazobactam utilization	Rate (DOT/1000PD)	114											112.5
219																											AMU	Rate of Carbapenems utilization	Rate (DOT/1000PD)	45											18.4
219																											AMU	Rate of Ceftaroline/linezolid/daptomycin utilization	Rate (DOT/1000PD)	12											6.9
219																											AMU	Rate of Ceftriaxone utilization	Rate (DOT/1000PD)	106.2											74.7
219																											AMU	Rate of Clindamycin utilization	Rate (DOT/1000PD)	11.4											10.4
219																											AMU	Rate of Fluoroquinolones utilization	Rate (DOT/1000PD)	49.9											32.5
219																											AMU	Rate of utilization other agents	Rate (DOT/1000PD)	3.6											3.3
219																											AMU	Rate of utilization of Tier 1 agents only	Rate (DOT/1000PD)	16.3											10.6
219																											AMU	Rate of utilization of Tier 2 agents only	Rate (DOT/1000PD)	325.9											248.2
219																											AMU	Rate of Amoxicillin-clavulanate utilization	Rate (DOT/1000PD)	8.7											11.2
219																											AMU	Rate of Ampicillin-sulbactam utilization	Rate (DOT/1000PD)	50.5											83.8
219																											AMU	Rate of Azithromycin IV utilization	Rate (DOT/1000PD)	29.3											25.7
219																											AMU	Rate of Azithromycin PO utilization	Rate (DOT/1000PD)	14.2											17.8
219																											AMU	Rate of Cefazolin utilization	Rate (DOT/1000PD)	74.4											90.2
219																											AMU	Rate of Cephalexin utilization	Rate (DOT/1000PD)	7											11.9
219																											AMU	Rate of Metronidazole IV utilization	Rate (DOT/1000PD)	26.3											35.5
219																											AMU	Rate of Metronidazole PO utilization	Rate (DOT/1000PD)	12.5											13.7
219																											AMU	Rate of trimethoprim-sulfamethoxazole PO utilization	Rate (DOT/1000PD)	11											8.4
219																											AMU	Rate of Vancomycin IV utilization	Rate (DOT/1000PD)	116.7											101.6
219																											AMU	Rate of Vancomycin PO utilization	Rate (DOT/1000PD)	15.4											16.4
223	The effect of intervention by an antimicrobial stewardship team on anaerobic bacteremia	ANAEROBE	Kuwabara, Gaku; Yukawa, Satomi; Yamada, Koichi; Imoto, Waki; Yamairi, Kazushi; Shibata, Wataru; Yoshii, Naoko; Watanabe, Tetsuya; Asai, Kazuhisa; Niki, Makoto; Nakaie, Kiyotaka; Okada, Yasuyo; Fujita, Akiko; Kaneko, Yukihiro; Kawaguchi, Tomoya; Kakeya, Hiroshi	2020		Japan	High	Tertiary care university hospital		Retrospective		Pre/post	1	Single	Bundled	No	NA	Education, Prospective audit and feedback, therapeutic drug monitoring, hospital rounds, and policy development and refinement	An ASP was introduced at our institution in January 2014, and its core strategy was prospective audit and feedback. The activities of the AST included 1) sharing of information about new positive blood cultures and the detection of resistant bacteria from other sites by microbiological technologists at meetings each morning, 2) regarding patients with positive blood culture and patients administe…	2014-01-01	2018-12-01		Providers	120	patients		Adherence/Appropriateness of Therapy	Proportion of patients receiving inappropriate empiric therapy	Percent	18.9	10				53						16.4	11				67
223																											Adherence/Appropriateness of Therapy	Proportion of patients receiving inappropriate definitive therapy	Percent	15.1	8				53						9	6				67
223																											Mortality	Percent of patients who died after 30 days	Percent	13.2	7				53						10.4	7				67
224	Prescriber Commitment Posters to Increase Prudent Antibiotic Prescribing in English General Practice: A Cluster Randomized Controlled Trial	ANTIBIOTICS-BASEL	Sallis, Anna; Bondaronek, Paulina; Sanders, Jet G.; Yu, Ly-Mee; Harris, Victoria; Vlaev, Ivo; Sanders, Michael; Tonkin-Crine, Sarah; Chadborn, Tim	2020		UK	High	General practices		Prospective		RCT	196	Multi-center	Bundled	No		One intervention arm involved the adoption of Commitment posters alone while the second interventional arm adopted a bundle of Commitment posters and antimicrobial stewardship message (AM) on telephone appointment booking lines,		2016-02-01	2016-07-01	6 months	providers	Not stated	Patients		AMU	Regression estimates on the number of antibiotics prescribed (prescribing rate per 1000 population)	Coefficient
225	Pharmacist-supported antimicrobial stewardship in a retirement home	JOURNAL OF INFECTION AND CHEMOTHERAPY	Takito, Shigemichi; Kusama, Yoshiki; Fukuda, Haruhisa; Kutsuna, Satoshi	2020		Japan	High	A retirement home		Both		Pre/post	1	single	single	No		A pharmacist perform s Gram staining and advises the physician on a proper antibiotic for use		2015-01-01	2017-12-01	3 years	providers	Not statedb	Patients			Rate of Macrolides prescription	Rate ((prescriptions/100 residents per month)	10.82						3.46					0
225																												Rate of Erythromycin prescription	Rate ((prescriptions/100 residents per month)	0						0					0
225																												Rate of Clarithromycin prescription	Rate ((prescriptions/100 residents per month)	10.82						3.46					0
225																												Rate of Fluoroquinolones prescription	Rate ((prescriptions/100 residents per month)	5.3						4.86					2.49
225																												Rate of Levofloxacin prescription	Rate ((prescriptions/100 residents per month)	5.3						4.86					2.16
225																												Rate of Sitafloxacin prescription	Rate ((prescriptions/100 residents per month)	0						0					0.32
225																												Rate of Cephalosporins prescription	Rate ((prescriptions/100 residents per month)	1.84						1.73					0.32
225																												Rate of Cefalexin prescription	Rate ((prescriptions/100 residents per month)	0						0.65					0.32
225																												Rate of Cefdinir prescription	Rate ((prescriptions/100 residents per month)	0						0					0
225																												Rate of Cefcapene prescription	Rate ((prescriptions/100 residents per month)	1.84						1.08					0
225																												Rate of prescription for other antibiotics	Rate ((prescriptions/100 residents per month)	0.55						0.54					1.09
225																												Overal rate of antibiotic prescriptions	Rate ((prescriptions/100 residents per month)	18.51						10.59					3.9
228	Inappropriate use of carbapenems in an internal medicine ward: Impact of a carbapenem-focused antimicrobial stewardship program	EUROPEAN JOURNAL OF INTERNAL MEDICINE	Faraone, Antonio; Poggi, Alice; Cappugi, Chiara; Tofani, Lorenzo; Riccobono, Eleonora; Giani, Tommaso; Fortini, Alberto	2020		Italy	High	Acute care hospital	Internal medicine ward	Both		Pre/post	1	single	Bundled	No		Elaboration and dissemination of local guidelines on proper use of antibiotics, monitoring of antibiotic consumption, monitoring of local antibiotic resistance rates, education, restriction of carbapenem use.	This schematic guidelines were elaborated by the ASP team on the basis of international guidelines and local resistance data; The hospital pharmacy quarterly provided a report on consumption of all the antibiotic drugs; 6-month hospital anti- biogram, informing about antimicrobial resistance rates; 2 educational meetings, directed to all the physicians attending the internal medicine unit; post-p…	2016-04-01	2018-04-01	24 months	Providers	179	patients			Overall rate of inappropriate carbapenem prescriptions	percent	60.7	65				107						29.2	21				72
228																												Proportion of inappropriate Empiric carbapenem prescriptions	percent	60.3	41				68						34.7	17				49
228																												Proportion of inappropriate Targeted carbapenem prescriptions	percent	61.5	24				39						17.4	4				23
228																												Proportion of carbapenem treated patients	percent
228																												Proportion of cases with Absence of indication as a reason for inappropriate empirical treatment	percent	9.7	4				41						5.9	1				17
228																												Proportion of cases with Incorrect antibiotic drug selection as a reason for inappropriate empirical treatment	percent	87.8	36				41						94.1	16				17
228																												Proportion of cases with Incorrect dosage as a reason for inappropriate empirical treatment	percent	4.9	2				41						5.9	1				17
228																												Proportion of cases with Incorrect dosing intervals as a reason for inappropriate empirical treatment	percent	0	0				41						0	0				17
228																												Proportion of cases with Absence of indication as a reason for Inappropriate targeted treatments	percent	29.2	7				24						0	0				4
228																												Proportion of cases with Incorrect antibiotic drug selection as a reason for Inappropriate targeted treatments	percent	70.8	17				24						100	4				4
228																												Proportion of cases with Incorrect dosage as a reason for Inappropriate targeted treatments	percent	12.5	3				24						25	1				4
228																												Proportion of cases with Incorrect dosing intervals as a reason for Inappropriate targeted treatments	percent	0	0				24						0	0				4
229	Impact of ambulatory antimicrobial stewardship on prescribing patterns for urinary tract infections	JOURNAL OF CLINICAL PHARMACY AND THERAPEUTICS	McCormick, Julia Z.; Cardwell, Sophia M.; Wheelock, Christopher; Wong, Carolyn M.; Vander Weide, Luke A.	2020		USA	High	Community hospital-based family medicine residency clinic		Retrospective		Pre/post	1	Single	Bundled	No	NA	Education, guideline, clinican-decision making tool in EHR	The AAMS programme intervention included clinician education, note templates within the EHR and creation of a clinic-specific AAMS treatment summary.	2019-03-01	2019-06-01	4 months	Providers	162	patients		AMU	Average duration of therapy in days	Average in days	5.3		SD	2		81						4.5			1.9		81
229																											Adherence/Appropriateness of Therapy	Percent of patients who received appropriate antibiotic, dose and duration	Percent	37	30				81						71.6	58				81
229																											Adherence/Appropriateness of Therapy	Percent of patients who received appropriate first-line antibiotic	Percent	71.6	58				81						81.5	66				81
229																											Adherence/Appropriateness of Therapy	Percent of patients who received appropriate dose of antibiotic	Percent	93.8	76				81						96.3	78				81
229																											Adherence/Appropriateness of Therapy	Percent of patients who received appropriate duration of therapy	Percent	44.4	36				81						84	68				81
229																											AMS	Percent of patients for which a culture was obtained	Percent	76.5	62				81						74.1	60				81
229																											Retreatment	Percent of patients who needed re-treatment within 10 days	Percent	6.2	5				81						3.7	3				81
229																											REtreatment	Percent of patients who needed re-treatment within 30 days	Percent	9.9	8				81						8.6	7				81
230	Use of chest X-ray in the assessment of community acquired pneumonia in primary care - an intervention study	SCANDINAVIAN JOURNAL OF PRIMARY HEALTH CARE	Anna Moberg B.; Moa Kling; Jakob Paues; Sven Goran Fransson; Magnus Falk	2020		Sweden	High	Primary health centers		Prospective		Pre/post	5	Multi	Single	No	NA	Chest x-ray for community acquired pneumonia diagnosis	The intervention consisted of an advised clinical routine to consistently refer all patients with suspected pneumonia for CXR, unless the physician was 'sure' of the diagnosis of pneumonia after clinical examination and CRP-testing. A decision of prescribing antibiotics was made after CXR result or in case of being ‘sure’ of the diagnosis without further investigation. The physicians at the inter…	2015-09-01	2017-12-01	15 months	Providers	185	patients		AMU	Percent of patients who received antibiotics	Percent
235	Utilizing Behavioral Science to Improve Antibiotic Prescribing in Rural Urgent Care Settings	OPEN FORUM INFECTIOUS DISEASES	Cummings, Patricia L.; Alajajian, Rita; May, Larissa S.; Grant, Russel; Greer, Hailey; Sontz, Jordan; Dezfuli, Massoud	2020		USA	High	Rural urgent care	Acute respiratory tract infections	Not stated		Quasi-exp, Pre/post	3	Multi	Bundled	Yes	3	Education for physicians, education campaign for public, review and feedback, blinded comparison e-mail on prescribing practices	Presentations about the importance of antibiotic stewardship and appropriate, guideline-concordant prescribing were made at a several physician staff meetings, Medical Director of Urgent Care sent out an email to all UCC providers notifying them that they would be receiving feedback emails on their percentages of non-guideline-concordant prescribing for ARTI, along with frequently asked questions…	2018-11-01	2019-04-01	6 months	Providers	17947	patient visits for acute respiratory tract infection		Adherence/Appropriateness of Therapy	Percentage of antibiotic-inappropriate prescribing	Percent	72.6	5599				7712	57.7	3895			6751
236	Effective Antimicrobial Stewardship Strategies (ARIES): Cluster Randomized Trial of Computerized Decision Support System and Prospective Review and Feedback	OPEN FORUM INFECTIOUS DISEASES	Heng, Shi Thong; Wong, Joshua; Young, Barnaby; Tay, Hui Lin; Tan, Sock Hoon; Yap, Min Yi; Teng, Christine B.; Ang, Brenda; Lee, Tau Hong; Tan, Hui Ling; Lew, Thomas W.; Lye, David Chien; Ng, Tat Ming	2020		Singapore	High	Teaching hospital	Medical and surgical wards	Prospective		Cluster randomized crossover	1	Single	Bundled	No	NA	Prospective Audit and Feedback, voluntary vs compulsory computerized decision support system, education	To promote understanding and acceptance of CDSS guidance, an educational campaign was conducted. The intervention group was comprised of 15 clusters where piperacillin-tazobactam and carbapenem could be ordered by voluntary use of the CDSS, while the control group had 17 clusters with compulsory use of the CDSS when ordering both types of antibiotics. In both arms, PRF occurred on day 2 of prescr…	2017-03-01	2017-08-01	24 week	Providers	2453	patients	Control group: voluntary CDSS, Intervention group: compulsory CDSS	Adherence/Appropriateness of Therapy	Percent of patients receiving appropriately indicated antibiotic	Percent
236																											Adherence/Appropriateness of Therapy	Percent of patients receiving appropriate dose	Percent
236																											Adherence/Appropriateness of Therapy	Percent of patients receiving appropriate duration	Percent
236																											AMU	Median antibiotic days of therapy	Median
236																											Cost	Median gross hospitalization costs	Median
236																											Infection rate/disease incidence	Percent of patients re-infected after 30 days	Percent
236																											Length of stay	Median length of stay in days	Median
236																											Mortality	Percent of patients who died within 30 days	Percent
236																											Readmission	Percent of patients re-admitted after 30 days	Percent
238	A Multifaceted Antimicrobial Stewardship Program for the Treatment of Uncomplicated Cystitis in Nursing Home Residents	JAMA INTERNAL MEDICINE	Nace, David A.; Hanlon, Joseph T.; Crnich, Christopher J.; Drinka, Paul J.; Schweon, Steven J.; Anderson, Gulsum; Perera, Subashan	2020		USA	High	Nursing homes		Prospective		Pre/post	25	Multi	Bundled	No		The bundled intervention included pocket-sized educational cards, tools for system change, and educational clinical vignettes addressing the diagnosis and treatment of suspected uncomplicated cystitis. Monthly web-based coaching calls were also made to the staff of intervention nursing homes	The multifaceted antimicrobial stewardship intervention included education of nursing, pharmacy, and prescribing staff; dissemination of guidelines for the diagnosis and treatment of uncomplicated cystitis; tools for system change; audit; and facility feedback.	2017-05-01	2018-04-01	12 months	Providers		Patients		AMU	Rate of incidences of Unlikely cystitis cases treated with antimicrobials (Overall rate per 1000 resident-days)	Rate
238																											AMU	Rate of Antimicrobial use for any UTI (Overall rate per 1000 resident-days)	Rate
238																											Hospitalization rate	Rate of all-cause hospitalizations (Overall rate per 1000 resident-days)	Rate
238																											Mortality	Rate of All-cause deaths (Overall rate per 1000 resident-days)	Rate
239	Opportunities to Improve Antibiotic Appropriateness in US ICUs: A Multicenter Evaluation	CRITICAL CARE MEDICINE	Trivedi, Kavita K.; Bartash, Rachel; Letourneau, Alyssa R.; Abbo, Lilian; Fleisher, Jorge; Gagliardo, Christina; Kelley, Shannon; Nori, Priya; Rieg, Gunter K.; Silver, Phyllis; Srinivasan, Arjun; Vargas, Jaclyn; Ostrowsky, Belinda	2020		USA	High	Acute care hospitals	ICUs	Prospective		Point prevalence	12	Multi	Single	Yes	2	The Centers for Disease Control and Prevention tool for the Assessment of Appropriateness of Inpatient Antibiotics was made actionable by an expert antibiotic stewardship panel and implemented across hospitals.	The Centers for Disease Control and Prevention tool for the Assessment of Appropriateness of Inpatient Antibiotics was made actionable by an expert antibiotic stewardship panel and implemented across hospitals. Data were collected by antibiotic stewardship program personnel at each hospital, deidentified and submitted in aggregate for benchmarking. hospital personnel identified most salient reaso…	2016-10-01	2017-03-01	6 months	Providers	362	Patients			Percentage inappropriate antibiotic regimen use in Surgical ICU	Percent							24	19			80
239																												Percentage inappropriate antibiotic regimen use in Medical ICU	Percent							33	32			97
239																												Percentage inappropriate antibiotic regimen use in Cardiac/surgical ICU	Percent							40	12			30
239																												Percentage inappropriate antibiotic regimen use in Neonatal ICU	Percent							14	4			28
239																												Percentage inappropriate antibiotic regimen use in Neurologic ICU	Percent							37	11			30
239																												Percentage inappropriate antibiotic regimen use in Medical/surgical ICU	Percent							27	7			26
239																												Percentage inappropriate antibiotic regimen use in Pediatric ICU	Percent							55	18			33
239																												Percentage inappropriate antibiotic regimen use in Telemetry/cardiac ICU	Percent							22	5			23
239																												Percentage inappropriate antibiotic regimen use in Trauma ICU	Percent							13	1			8
239																												Percentage inappropriate antibiotic regimen use in Burn ICU	Percent							50	3			6
241	Improvement of dental prescribing practices using education and a prescribing tool: A pilot intervention study	BRITISH JOURNAL OF CLINICAL PHARMACOLOGY	Teoh, Leanne; Stewart, Kay; Marino, Rodrigo J.; McCullough, Michael J.	2021		Australia	High	Clinical practices		Prospective		Pre/post	Not stated	multi	Bundled			Providers were provided with education on appropriate antibiotic use in dental care after which they were given acces sto a website tool that helped them to make prescriptions in line with the Australian guidelines		week 7	Week 12	6 weeks	Providers	Not stated	Prescriptions		AMU	Average number of antibiotic prescriptions per dentist	Mean	7.5											4.5
241																											Adherence/Appropriateness of Therapy	Overall Percenage change in inappropraite prescribing	percent												-44.6
241																											Adherence/Appropriateness of Therapy	Percentage of correct prescriptions amoxicillin according to guidelines	percent	3.5											74.2
241																											Adherence/Appropriateness of Therapy	Percentage of correct prescriptions metranidazole according to guidelines	percent	0											93.8
241																											Adherence/Appropriateness of Therapy	Percentage of correct prescriptions Phenoxymethylpenicillin according to guidelines	percent	64.7											100
242	A Feasible Laboratory-Strengthening Intervention Yielding a Sustainable Clinical Bacteriology Sector to Support Antimicrobial Stewardship in a Large Referral Hospital in Ethiopia	Front Public Health	Yansouni CP, Seifu D, Libman M, Alemayehu T, Gizaw S, Johansen ØH, Abebe W, Amogne W, Semret M	2020		Ethiopia	Low	Large university referral hospital		Prospective		Pre/post	1	Single	Bundled	No		Guideline was established, consisting of (i) an initial needs assessment, (ii) development of key standard operating procedures, (iii) adaptation of processes for LRS, (iv) training and supervision of laboratory staff via consultant visits and existing online resources, and (v) implementation of a practical quality systems approach	14 SOP to be developed for the TASH microbiology laboratory; simplified presumptive bacterial identification schemes; direct supervision- Visits comprised a mix of formal training sessions with the technologists and daily plate rounds, existing online resources to promote ongoing education of technologists; gradually expanded existing QC to all analytical procedures in the bacteriology sector	2022-12-15	2022-01-16	2 months	Providers and staff	Not stated				New blood cultures per day	mean	2											45
242																												Total new specimens per day	mean	15											75
246	Evaluation of a Pharmacist-Driven Procalcitonin Protocol for Lower Respiratory Tract Infections Using a Clinical Decision Support System	HOSPITAL PHARMACY	Teehan, Alyssa; Burke, Christopher; Minson, Quentin	2020		USA	High	Large non tecahing hospital		Both		Pre/post	1	single	Bundled	No		Cliical decision support system was used to alert providers to review th epresprciptions based on procalcitonin test levels.	Using a CDSS, clinical pharmacists trained on the protocol were alerted to PCT levels in real-time. The written protocol with the patient-specific PCT level, protocol interpretation and possible patient-specific clinical pharmacist recommendations was then provided to the prescribing physician. The protocol was designed for all PCT levels to result in this communication to physicians regardless o…		2018-02-01	2018-03-01	2 months	126	Patients		Infection rate/disease incidence	Percentage of cases with positive microbilogy result	Percent	28.8	30					28.6	36
246																											Infection rate/disease incidence	Percentage of viral cases alone	Percent	5.6	7					16.7	21
246																											Infection rate/disease incidence	Percentage of Bacterial cases alone	Percent	14.3	18					9.5	12
246																											Infection rate/disease incidence	Percentage of Bacterial and viral cases	Percent	1.6	2					0.8	1
246																											Infection rate/disease incidence	Percentage of fungal cases	Percent	0	0					3.2	4
246																											Infection rate/disease incidence	Percentage of fungal and viral cases	Percent	0.8	1					0	0
246																											Infection rate/disease incidence	Percentage of patients with Community Acquired Pneumonia	Percent	34.9	44					34.1	43
246																											Infection rate/disease incidence	Percentage of patients with Hospital Acquired Pneumonia	Percent	8.7	11					9.5	12
246																											Infection rate/disease incidence	Percentage of patients with ventilator-associated pneumonia	Percent	0	0					0	0
246																											Infection rate/disease incidence	Percentage of patients with HCAP	Percent	37.3	47					36.5	46
246																											Infection rate/disease incidence	Percentage of patients with Aspiration pneumonia	Percent	11.9	15					12.7	16
246																											Infection rate/disease incidence	Percentage of patients with chronic obstructive pulmonary disease	Percent	7.1	9					6.3	8
247	Impact of a Personalized Audit and Feedback Intervention on Antibiotic Prescribing Practices for Outpatient Pediatric Community-Acquired Pneumonia	CLINICAL PEDIATRICS	Diaz, Maria Carmen G.; Handy, Lori K.; Crutchfield, James H., Jr.; Cadilla, Adriana; Hossain, Jobayer; Werk, Lloyd N.	2020		USA	High	Primary care	Pediatrics	Prospective		RCT	34	Multi	Single	No	NA	Prospective audit and feedback	providers in the intervention arm received monthly feedback via a secure closed-messaging system within the EMR (InBasket messaging) about management of a case of CAP that provider saw the month prior based on manual chart review by 1 of 2 investigators. Standardized feedback emphasized areas for which providers were guideline concordant and highlighted guideline recommendations that had not been…	2016-08-01	2017-02-01	6 months	Providers	316	cases		AMU	Percent of CAP patients who received antibiotics	Percent
247																											AMU	Percent of patients younger than 5 years who received amoxicillin	Percent
247																											AMU	Percent of patients under 5 years who received azithromycin	Percent
247																											AMU	Percent of patients younger than 5 years who received other antibiotic	Percent
247																											AMU	Percent of patients 5 years or older who received amoxicllin	Percent
247																											AMU	Percent of patients 5 years or older who received azithromycin	Percent
247																											AMU	Percent of patients 5 years or older who received other antibiotics	Percent
250	Decreased Outpatient Fluoroquinolone Prescribing Using a Multimodal Antimicrobial Stewardship Initiative	OPEN FORUM INFECTIOUS DISEASES	Lin, Kevin; Zahlanie, Yorgo; Ortwine, Jessica K.; Mang, Norman S.; Wei, Wenjing; Brown, L. Steven; Prokesch, Bonnie C.	2020		USA	High	Primary care clinics, emergency departments, urgent care centers		Retrospective		Pre/post	1	Single	Bundled	Yes	6	Education, FDA warning added to oral FQ orders in EMR, Clinical decision making in EMR, Ciprofloxacin susceptibility suppression	an infectious diseases (ID) pharmacist provided recurring education regarding the risks, benefits, and appropriate use of fluoroquinolones to the providers in the primary care clinics (PCCs) as part of their routinely scheduled quarterly forum. In addition, education was given by ID pharmacists and/or the medical director of stewardship, who is an ID physician, to advanced practice providers, res…	2016-11-01	2018-03-01	16 months	Providers	1033	outpatient prescriptions	Data reported for October 2016, 17, 18	AMU	Total FQ prescriptions in all facilities per 1000 patient visits	Rate per 1000 patient visits	6.9						6					4.2
250																											Adherence/Appropriateness of Therapy	Percent of FQ prescriptions that were inappropriate in all facilities	Percent	53					405	52				361	36					267
250																											Adherence/Appropriateness of Therapy	Percent of FQ prescriptions that were inappropriate in primary care clinics	Percent	74					112	76				112	64					61
250																											Adherence/Appropriateness of Therapy	Percent of FQ prescriptions that were inappropriate in emergency departments	Percent	40					191	31				145	25					132
250																											Adherence/Appropriateness of Therapy	Percent of FQ prescriptions that were inappropriate in urgent care clinics	Percent	53					102	55				104	31					74
250																											AMU	Total FQ prescriptions in urgent care centers per 1000 patient visits	Rate per 1000 patient visits	18.3						18.8					13.6
250																											AMU	Total FQ prescriptions in emergency departments per 1000 patient visits	Rate per 1000 patient visits	14.9						12.1					10.1
250																											AMU	Total FQ prescriptions in primary care clinics per 1000 patient visits	Rate per 1000 patient visits	2.8						2.6					1.4
251	Improving Antibiotic Prescribing for Children With Urinary Tract Infection in Emergency and Urgent Care Settings	PEDIATRIC EMERGENCY CARE	Poole, Nicole M.; Kronman, Matthew P.; Rutman, Lori; Weissman, Scott J.; Migita, Russell T.; Caglar, Derya; Zerr, Danielle M.	2017		USA	High	Pediatric hospital	Emergency and urgent care departments	Retrospective		Pre/post	4	multi	single	No		Introduction of a local clinical pathway for noncomplicated UTI	The pathway included general recommendations for the management of children from birth to 18 years old with presumed or definite UTI. The pathway was implemented through the introduction of a decision-making algorithm and an electronic order set. The algorithm was accessible for use on our institutional intranet homepage, linked through the electronic order set, and available as printed copies in…	2010-06-01	2014-12-31	55 months	Providers	2134	patients			Percentage of UTI patients prescribed with cephalexin	percent	19.2											79.6
251																												Percentage prescription of oral third-generation cephalosporin (cefixime)	percent	50.3											4
251																												Percentage of positive urine culture isolates resistant to the antibiotic prescribed	percent	7.7											5.2
252	Impact of a Diagnosis-Centered Antibiotic Stewardship on Incident Clostridioides difficile Infections in Older Inpatients: An Observational Study	ANTIBIOTICS-BASEL	Putot, Alain; Astruc, Karine; Barben, Jeremy; Mihai, Anca Maria; Nuss, Valentine; Bador, Julien; Putot, Sophie; Dipanda, Melanie; Laborde, Caroline; Vovelle, Jeremie; Da Silva, Sofia; Mazen, Emmanuel; Aho Glele, Ludwig Serge; Manckoundia, Patrick	2020		France	High	a geriatric university hospital		Retrospective		Pre/post	1	Single	Bundled	No		The intervention was discontinuation of antibiotic therapy in the absence of sepsis or clinical evidence of bacterial infection. Diagnostic tests were also introduced such as: Multiplex Real time PCR tests for viruses, Use of procalcitonin and chest tomodensitometry. Bed-side transthoracic ultrasound was also used by tow senior medical staff.		2015-05-01	2018	4 years	Providers				AMU	Rate of antibiotic consumption in acute geriatric unit (AGU) [DDD/1000 bed days	Rate	550											400
252																											AMU	Rate of antibiotic consumption in geriatric rehabilitation unit (GRU) [DDD/1000 bed days	Percent	1.4											0.8
252																											Infection rate/disease incidence	Percentage diagnostic incidences of acute pneumonia	Percent	23											13
252																											Infection rate/disease incidence	Percentage diagnostic incidences of UTI	Percent	24											13
252																											Infection rate/disease incidence	Percentage diagnostic incidences of viral Respiratory Tract Infection	Percent	4											7
253	Pharmacist-Driven Culture and Sexually Transmitted Infection Testing Follow-Up Program in the Emergency Department	PHARMACY	Shealy, Stephanie C.; Alexander, Christine; Hardison, Tina Grof; Magagnoli, Joseph; Justo, Julie Ann; Derrick, Caroline; Kohn, Joseph; Winders, Hana Rac; Privette, Troy; Al-Hasan, Majdi N.; Bookstaver, P. Brandon	2020		USA	High	Tertiary Teaching hospital	Emergency department	Prospective		Pre/post	1	Single	Bundled	No		A pharmacist-driven culture and rapid iagnostic technology (RDT) follow-up program in patients discharged from the ED.	A background and training with the antimicrobial stewardship and support team provided the confidence and expertise for the pharmacy resident to review and triage results through the alerts, identify discrepancies that may require outpatient follow-up, comprise a recommendation with the ED pharmacist, and communicate and implement a plan in collaboration with the ED physician.	2018-11-01	2019-02-01	3 months	Providers	127	Patients		AMU	Percentage of patients not prescribed an antimicrobial upon discharge from the ED	Percent	59.4					64						60.3					63
253																											AMS	Percentage of cases where primary care provider was contacted	Percent	6.3	4				64						12.7	8				63
253																											AMS	Percentage of cases where a nursing home was contacted	Percent	7.8	5				64						11.1	7				63
253																											AMS	Percentage of cases where no medication was issued	Percent	7.8	5				64						7.9	5				63
253																											AMS	Percentage of cases where a letter was sent	Percent	4.7	3				64						19	12				63
253																											AMU	Percentage of patients prescribed with Nitrofurantoin upon ED discharge	Percent	6.3	4				64						1.1	7				63
253																											AMU	Percentage of patients prescribed with Sulfamethoxazole/trimethoprim upon ED discharge	Percent	14.1	9				64						4.8	3				63
253																											AMU	Percentage of patients prescribed with Clindamycin upon ED discharge	Percent	0	60				64						1.6	1				63
253																											AMU	Percentage of patients prescribed with Metronidazole upon ED discharge	Percent	14.1	9				64						9.5	6				63
253																											AMU	Percentage of patients prescribed with No antibioticn upon ED discharge	Percent	59.4	38				64						60.3	38				63
253																											AMU	Percentage of patients prescribed with Other antimicrobias upon ED discharge	Percent	1.6	1				64						0	0				63
253																											AMU	Percentage of patients prescribed with Beta-lactam upon ED discharge	Percent	1.6	1				64						3.2	2				63
253																											AMU	Percentage of patients prescribed with Fluoroquinolone upon ED discharge	Percent	3.1	2				64						6.4	4				63
253																											AMU	Percentage of cases where therapy was initiated	Percent	39	25				64						30.2	19				63
253																											AMU	Percentage of cases where therapy was modified	Percent	37.5	24				64						22.2	14
253																											Readmission	Percentage of Patients with repeat ED encounter within 30 days	Percent	15.6	10				64						19.1	12				63
253																											Readmission	Percentage of Patients with repeat ED encounter related to index case	Percent	7.3	5				64						0	0				63
253																											Readmission	Percentage of Patients with hospital admissions within 30 days	Percent	9.4	6				64						7.9	5				63
253																											Readmission	Percentage of Patients with unintended repeat hospital admission related to index case	Percent	2.9	2				64						1.7	1				63
255	Effectiveness and Sustainability of an Antimicrobial Stewardship Program for Perioperative Prophylaxis in Pediatric Surgery	PATHOGENS	Dona, Daniele; Luise, Dora; Barbieri, Elisa; Masiero, Nicola; Maita, Sonia; Antoniello, Luca; Zaoutis, Theoklis; Giaquinto, Carlo; Gamba, Piergiorgio	2020		Italy	High	Tertiary university hospital	Pediatric surgery unit	Retrospective		Pre/post	1	Single	Bundled	Yes	4	Education, pocket cards	Lectures, pocket cards on step for appropriate perioperative antibiotic prophylaxis	2017-01-31	2019-07-31	24	Providers	1771	patients	Pre intervention and 4 post-intervention groups	Adherence/Appropriateness of Therapy	Percent of PAP given with correct indication	Percent	81.4	131				161	85.9	115			134	86	105				122	88.2	112
255																											Adherence/Appropriateness of Therapy	Percent of PAP given with correct timing of first dose	Percent	85.7	138				161	88	118			134	83.6	102				122	85.8	109
255																											Adherence/Appropriateness of Therapy	Percent of PAP discontinued within 24 hours	Percent	42.2	68				161	67.2	90			134	77.9	95				122	89	113
255																											Adherence/Appropriateness of Therapy	Percent of overall correct PAP	Percent	40.4	65				161	60.4	81			134	63.1	77				122	73.2	93
259	Example of antimicrobial stewardship program in a community hospital in Italy	MEDECINE ET MALADIES INFECTIEUSES	Bolla, C.; Di Pietrantonj, C.; Ferrando, E.; Pernecco, A.; Salerno, A.; D'Orsi, M.; Chichino, G.	2019		Italy	High	Community Hospital	ICUs and internal medicine departments	Prospective		Pre/post observational	2	Multi	Bundled	No	NA		drafting of local guidelines for empirical antibiotic therapy and creation of a list of prescription antibiotics requiring justification; monitoring of antibiotic prescription, consumption, and antimicrobial resistance; clinical audit and training	2013	2015	2 years	Providers	1085	prescriptions	For AMR trends, pre-intervention is taken as first year of intervention vs post-intervention is second year of intervention, no true "pre-intervention"	AMR	Proportion of resistant MRSA isolates	Proportion, %	23		Not stated			322						15.9					245
259																											AMR	Proportion of resistant E. coli isolates	Proportion, %	13.1					784						12.2					793
259																											AMR	Proportion of resistant KPC isolates	Proportion, %	14.4					263						14.9					235
259																											AMU	Total Antibiotic consumption in DDD per 100 days in ICU	Rate in DDD per 100 days	41.06					NA- Rate	65.92					78.42						78.42
259																											AMU	Consumption of imipenem+meropenem in DDD per 100 days in ICU	Rate in DDD per 100 days	16.33					NA- Rate	28.44					32.67						32.67
259																											AMU	Consumption of levofloxacin in DDD per 100 days in ICU	Rate in DDD per 100 days	7.45					NA- Rate	11.93					9.19						9.19
259																											AMU	Consumption of linezolid in DDD per 100 days in ICU	Rate in DDD per 100 days	2.12					NA- Rate	5.51					8.89						8.89
259																											AMU	Consumption of teicoplanin in DDD per 100 days in ICU	Rate in DDD per 100 days	2.94					NA- Rate	9.63					3.42						3.42
259																											AMU	Consumption of piperacillin+tazobactam in DDD per 100 days in ICU	Rate in DDD per 100 days	7.65					NA- Rate	6.77					16.61						16.61
259																											AMU	Consumption of tigecycline in DDD per 100 days in ICU	Rate in DDD per 100 days	0.33					NA- Rate	1.18					0.76						0.76
259																											AMU	Consumption of vancomycin in DDD per 100 days in ICU	Rate in DDD per 100 days	4.25					NA- Rate	2.45					6.88						6.88
259																											AMU	Consumption of imipenem+meropenem in DDD per 100 days in internal medicine departments	Rate in DDD per 100 days	2.52					NA- Rate	3.99					4.42						4.42
259																											AMU	Consumption of levofloxacin in DDD per 100 days in internal medicine departments	Rate in DDD per 100 days	3.28					NA- Rate	0.85					0.62						0.62
259																											AMU	Consumption of linezolid in DDD per 100 days in internal medicine departments	Rate in DDD per 100 days	0.14					NA- Rate	0.17					0.23						0.23
259																											AMU	Consumption of teicoplanin in DDD per 100 days in internal medicine departments	Rate in DDD per 100 days	1.82					NA- Rate	1.85					2.39						2.39
259																											AMU	Consumption of piperacillin+tazobactam in DDD per 100 days in internal medicine departments	Rate in DDD per 100 days	2.23					NA- Rate	4.69					5.42						5.42
259																											AMU	Consumption of tigecycline in DDD per 100 days in internal medicine departments	Rate in DDD per 100 days	0.28					NA- Rate	0.28					0.05						0.05
259																											AMU	Consumption of vancomycin in DDD per 100 days internal medicine departments	Rate in DDD per 100 days	0.32					NA- Rate	0.12					0.73						0.73
259																											AMU	Total Antibiotic consumption in DDD per 100 days in ICU internal medicine departments	Rate in DDD per 100 days	10.59					NA- Rate	11.95					13.86						13.86
263	Successful improvement of antibiotic prescribing at Primary Care in Andalusia following the implementation of an antimicrobial guide through multifaceted interventions: An interrupted time-series analysis	PLoS ONE	Fernandez-Urrusuno, Rocio; Meseguer Barros, Carmen Marina; Benavente Cantalejo, Regina Sandra; Hevia, Elena; Serrano Martino, Carmen; Irastorza Aldasoro, Aranzazu; Limon Mora, Juan; Lopez Navas, Antonio; Pascual de la Pisa, Beatriz	2020		Spain		primary health care settings		Retrospective		Pre/post	1686	Multi-center	Bundled	No		The multifaceted interventions consisted of: development of electronic decision support tools, local training meetings, regional workshops, conferences, targets for rates of antibiotic prescribing linked to financial incentives, feedback on antibiotic prescribing, and the implementation of a structured educational antimicrobial stewardship program		2011	2018-12-01	8 years	Providers		Patients		AMU	Annual Defined Daily Doses of antibiotic prescriptions Aljarafe Area	Sum	not stated		Min_max	2042280	2750132							2078057
263	Successful improvement of antibiotic prescribing at Primary Care in Andalusia following the implementation of an antimicrobial guide through multifaceted interventions: An interrupted time-series analysis	PLOS ONE	Fernandez-Urrusuno, Rocio; Meseguer Barros, Carmen Marina; Benavente Cantalejo, Regina Sandra; Hevia, Elena; Serrano Martino, Carmen; Irastorza Aldasoro, Aranzazu; Limon Mora, Juan; Lopez Navas, Antonio; Pascual de la Pisa, Beatriz	2020
263																											AMU	Annual Defined Daily Doses of antibiotic prescriptions Andalusia Area	Sum	not stated		Min_max	54575612	64475525							50190292
263																											AMU	DID total antibacterials (DID=DDD/1000 inhabitants per day (Aljarafe Area))	Rate			Min_max	17.89	20.43
263																											AMU	DID total antibacterials (DID=DDD/1000 inhabitants per day (Andalusia Area))	Rate			Min_max	19.65	20.97
263																											AMU	DID penicillins (Aljarafe Area)	Rate	not stated		Min_max	12.57	16.08
263																											AMU	DID penicillins (Andalusia Area)	Rate	not stated		Min_max	12.38	14.89
263																											AMU	DID amoxicillin clavulanate (Aljarafe Area)	Rate	not stated		Min_max	7.29	9.76
263																											AMU	DID amoxicillin clavulanate(Andalusia Area)	Rate	not stated		Min_max	8.44	10.19
263																											AMU	DID Quinolones (Aljarafe Area)
263																											AMU	DID Quinolones(Andalusia Area)
263																											AMU	DID macrolides (Aljarafe Area)
263																											AMU	DID macrolides(Andalusia Area)
263																											AMU	DID cephalosporins(Aljarafe Area)
263																											AMU	DID cephalosporins(Andalusia Area)
263																											AMU	Change in annual antibiotic prescription rate (Aljarafe Area)	Percent												-28
263																											AMU	Change in annual antibiotic prescription rate (Andalusia Area)	Percent												-22
263																											AMU	Change in DID penicillins (Aljarafe Area)	Percent												-33
263																											AMU	Change in DID penicillins (Andalusia Area)	Percent												-25
263																											AMU	Change in DID amoxicillin clavulanate (Aljarafe Area)	Percent												-58
263																											AMU	Change in DID amoxicillin clavulanate (Andalusia Area)	Percent												-49
263																											AMU	Change in DID Quinolones (Aljarafe Area)	Percent												-51
263																											AMU	Change in DID Quinolones (Andalusia Area)	Percent												-30
263																											AMU	Change in DID Cephalosporins (Aljarafe Area)	Percent												0
263																											AMU	Change in DID Cephalosporins (Andalusia Area)	Percent												-16
263																											AMU	Change in DID Macrolides (Aljarafe Area)	Percent												-14
263																											AMU	Change in DID Macrolides (Andalusia Area)	Percent												-7
265	A broad-spectrum beta-lactam-sparing stewardship program in a middle-income country public hospital: antibiotic use and expenditure outcomes and antimicrobial susceptibility profiles	BRAZILIAN JOURNAL OF INFECTIOUS DISEASES	Zequinao, Tiago; Gasparetto, Juliano; Oliveira, Dayana dos Santos; Silva, Gabriel Takahara; Telles, Joao Paulo; Tuon, Felipe Francisco	2020		Brazil	Upper middle	University hospital		Retrospective		Pre/post	1	Single	Bundled	No		The ASP implemented a restrictive policy for dispensing carbapenems and polymyxin by using a hand-filled form	The ASP implemented a restrictive policy for dispensing carbapenems and polymyxin by using a hand-filled form, issued new prophylactic and therapeutic protocols for bacterial infection and withdrew unnecessary antibiotics from the hospital formulary. A prospective auditing and feedback process for all antimicrobial prescriptions was adopted and, if necessary, intervention was initiated within 24h.	Agust 2017	2018-07-01	24 months	Providers	Not stated	patients			Rate of Overall antibiotics use per month	Rate (DOT/1000 PD)	333.69		SD	27.29			295.87		25.6
265																												Rate of beta-lactam antibiotics use per month	Rate (DOT/1000 PD)	270.65		SD	20.12			204.12		25.02
265																												Rate of Carbapenems use per month	Rate (DOT/1000 PD)	51.28		SD	13.72			28.97		11.9
265																												Rate of 3rd-gen.cephalosporinsuse per month	Rate (DOT/1000 PD)	136.18		SD	13.02			106.59		17.23
265																												Rate of 4th-gen.cephalosporins use per month	Rate (DOT/1000 PD)	71.64		SD	12.77			68.02		12.36
265																												Rate of Piperacillin-tazobactam. use per month	Rate (DOT/1000 PD)	11.55		SD	6.83			0.54		1.42
265																												Rate of beta-lactam-sparing antibiotics. use per month	Rate (DOT/1000 PD)	63.04		SD	12.57			91.75		24.57
265																												Rate of Aminoglycosides use per month	Rate (DOT/1000 PD)	27.88		SD	9.86			33.38		14.05
265																												Rate of Fluoroquinolones use per month	Rate (DOT/1000 PD)	35.16		SD	12.79			58.38		11.34
267	Persuasive antimicrobial stewardship intervention in the context of a KPC outbreak: a controlled interrupted time series analysis	ANTIMICROBIAL RESISTANCE AND INFECTION CONTROL	Rocha-Pereira, Nuno; Figueiredo Dias, Paulo; Correia, Sofia; Shahriari, Shirin; Neves, Joao; Teixeira, Jose; Paiva, Jose Artur; Lima Alves, Carlos; Azevedo, Ana	2020		Portugal	High	Hospital	Vascular Surgery ward	Prospective		Pre/post	1	Single	Bundled	No		A set of restrictive AMS strategies including formulary restriction, pre-authorization of restricted antimicrobials and automatic stop-orders have been implemented and sustained in all wards for several years.		2016-04-01	2018-05-01	26 months	Providers		Patients		AMU	Rate of Carbapenem consumption (DDD/100 Patient days)	Rate
267																											AMU	Rate of Overall antibiotic consumption (DDD/100 PD)	Rate
267																											AMU	Percentage of Days without antibiotic	Percent
267																											Length of stay	Average Length of stay in days	Mean	1.5						1.4
267																											Mortality	In hospital monthly average mortality	Percent	1.3	1.6					1.4	2.1
267																											Readmission	Percentage of patients readmitted within 30 days (monthly mean)	Percent	2.4	8					2.6	8.8
268	Effectiveness and safety of mandatory antimicrobial indications and durations and a pharmacist-driven 48-hour time-out in a pediatric hospital	AMERICAN JOURNAL OF HEALTH-SYSTEM PHARMACY	Wirtz, Ann L.; Burns, Alaina N.; Lee, Brian R.; Frank, Tammy S.; Fitzmaurice, Laura; Ogden, Richard K.; O'Neal, Brian C.; Goldman, Jennifer L.	2020		USA	High	Paediatric Hospital		Prospective		Pre/post	1	Single	Bundled	No		mandatory anti-microbial ndications and durations (MAID) and a harmacist-driven 48-hour time-out	The intervention used prospective audit and feedback model. The ASP team, which consists of infectious diseases (ID) physicians and two ID clinical pharmacists, reviews specific broad-spectrum antibiotic orders 48 hours after entry into the EMR and provides interventions to providers when indicated. Narrow-spectrum antibiotics, antivirals, and ntifungals are not routinely reviewed by ASP.	2008-03-01		12 months	Providers	351361	Antimicrobial orders		AMU	Rate of cefazolin use	Rate (DOT/1000 Patient Days)	39.7											36.9
268																											Adherence/Appropriateness of Therapy	Overall percentage of use of ASP monitored antibiotics	Percent	16.9											16.8
268																											AMU	Rate of ampicillin use	Rate (DOT/1000 Patient Days)	39.9											35.7
268																											AMU	Rate of clindamycin use	Rate (DOT/1000 Patient Days)	35.9											35.9
268																											AMU	Rate of ceftriaxone use	Rate (DOT/1000 Patient Days)	46.5											43.4
268																											AMU	Rate of meropenem use	Rate (DOT/1000 Patient Days)	8.7											6.6
268																											AMU	Rate of Vancomycin use	Rate (DOT/1000 Patient Days)	42.7											43
270	Impact of a Multifaceted Pharmacist-Led Intervention on Antimicrobial Stewardship in a Gastroenterology Ward: A Segmented Regression Analysis	FRONTIERS IN PHARMACOLOGY	Du Yaling; Li Jing; Wang Xinchun; Peng Xi; Wang Xiaoyi; He Wenying; Li Yan; Wang Xuemei; Yang Qiuxia; Zhang Xinping	2020		China		Academic teaching hospital	Gastroenterology ward	Retrospective		Pre/post	1	Single	Bundled	No	NA	Pharmacist-led stewardship rounds and advice on treatment, review and feedback of records, monthly feedback, training, patient education	(1) daily ward round: made ward rounds with the physician every day (working days only) to assess the patients’ diagnosis, medication, and laboratory sensitivity results, and gave advice to the physician to determine the optimal drug treatment; (2) regular review of medical orders: checked each patient’s temporary and long-term medical orders, and gave feedback and explanation of the problematic …	2017-07-01	2018-12-01	18 months	Providers	1763	patients	Time series	AMU	Antibiotic consumption in DDDs/100 patient days
270	Impact of a Multifaceted Pharmacist-Led Intervention on Antimicrobial Stewardship in a Gastroenterology Ward: A Segmented Regression Analysis	Frontiers in Pharmacology	Yaling Du; Jing Li; Xinchun Wang; Xi Peng; Xiaoyi Wang; Wenying He; Yan Li; Xuemei Wang; Qiuxia Yang and Xinping Zhang	2020		China	High	academic teaching hospital	gastroenterology ward	Retrospective		Pre/post	1	Single	Bundled	No		The multifaceted pharmacist-led (MPL) intervention involved daily ward rounds with physicians, regular review of medical orders, monthly indicator feedback, frequent physician training, and necessary patient education		2017-07-01	2018-12-01	18 months	Healthcare providers	1763	Patients		AMU	The intensity of antibiotic consumption (IAC) in DDDs per 100 patient days
270																											AMU	proportion of patients receiving combined antibiotics (PRCA) per month
270																											AMU	The proportion of patients receiving antibiotics (PRA)
270																											AMU	The proportion of receiving combined antibiotics (PRCA)
270																											Length of stay	The average length of hospital stay (ALoS) in days
271	Clinical and economic effects of an antimicrobial stewardship intervention in a surgical intensive care unit	INFECTION	Stocker, Hartmut; Mehlhorn, Cornelia; Jordan, Kati; Eckholt, Leila; Jefferys, Laura; Arasteh, Keikawus	2020		Germany	High	Tertiary care facility	Surgical ICU	Retrospective		Pre/post	1	Single	Bundled	No		Prospective Audit with Feedback and Intervention” in a surgical intensive care unit	It consisted of a weekly analysis of patient fles by an infectious disease (ID) physician, followed by a ward round, with a team consisting of the consulting ID physician, and the senior ICU physician on duty. During the ward round, all patients were assessed, irrespective of whether the ICU physicians considered them to have an infection. The consultation included a discussion of the patient’s h…	2016-01-01	2016-12-01	12 months	Providers	1563	Patients		Length of stay	Median hospital length of stay in days	Median	14		IQR	8	25	774	14		8	23	789
271																											AMU	Rate of consumption of Penicillins narrow spectrum	Rate (DDD/100 PD)	14.5					774	27.6				789
271																											AMU	Rate of consumption of Penicillins broad spectrum	Rate (DDD/100 PD)	10.2					774	12.7				789
271																											AMU	Rate of consumption of Daptomycin	Rate (DDD/100 PD)	2.2					774	2.1				789
271																											AMU	Rate of consumption of Cephalosporins 1/2	Rate (DDD/100 PD)	20.1					774	15.4				789
271																											AMU	Rate of consumption of Macrolides	Rate (DDD/100 PD)	3.9					774	2.9				789
271																											AMU	Rate of consumption of Glycopeptides	Rate (DDD/100 PD)	9.3					774	6.9				789
271																											AMU	Rate of consumption of Carbapenems	Rate (DDD/100 PD)	19.9					774	14.2				789
271																											AMU	Rate of consumption of Fluorquinolones	Rate (DDD/100 PD)	8.3					774	4.4				789
271																											AMU	Rate of consumption of Cephalosporins 3/4	Rate (DDD/100 PD)	6.5					774	3.4				789
271																											AMU	Rate of consumption of Sulfonamides	Rate (DDD/100 PD)	4.9					774	2.5				789
271																											AMU	Rate of consumption of Tetracyclines	Rate (DDD/100 PD)	3.2					774	1.6				789
271																											AMU	Rate of consumption of Metronidazole	Rate (DDD/100 PD)	13					774	6.2				789
271																											AMU	Rate of consumption of Penicillins intermediate	Rate (DDD/100 PD)	3.9					774	1.6				789
271																											AMU	Rate of consumption of Aminoglycosides	Rate (DDD/100 PD)	0.9					774	0.4				789
271																											AMU	Rate of consumption of Clindamycin	Rate (DDD/100 PD)	5.8					774	1.7				789
271																											AMU	Rate of consumption of Linezolid	Rate (DDD/100 PD)	6.7					774	1.3				789
271																											AMU	Rate of consumption of Fosfomycin	Rate (DDD/100 PD)	0.2					774	0				789
271																											AMU	Rate of consumption of Colistin	Rate (DDD/100 PD)	0.1					774	0				789
271																											AMU	Total Rate of antibiotic consumption	Rate (DDD/100 PD)	133.6					774	100				789
271																											AMU	Rate of consumption of Anidulafungin	Rate (DDD/100 PD)	0.5					774	0.3				789
271																											AMU	Rate of consumption of Caspofungin	Rate (DDD/100 PD)	3.4					774	3.4				789
271																											AMU	Rate of consumption of Fluconazole	Rate (DDD/100 PD)	4.7					774	7.3				789
271																											AMU	Rate of consumption of Voriconazole	Rate (DDD/100 PD)	0.4					774	0.7				789
271																											AMU	Total Rate of Antimycotics consumption	Rate (DDD/100 PD)	9					774	11.7				789
271																											AMU	Total Rate of Antimicrobials consumption	Rate (DDD/100 PD)	142					774	116.5				789
271																											Length of stay	Medina ICU Length of stay	Median	1.1		IQR	0.8	35	774	1.4		0.5	3.9	789
271																											Mortality	Hospital mortality	Percent	8.8	68				774	10.4	82			789
272	Half of Prescribed Antibiotics Are Not Needed: A Pharmacist-Led Antimicrobial Stewardship Intervention and Clinical Outcomes in a Referral Hospital in Ethiopia	Frontiers in Public Health	Gebretekle Gebremedhin Beedemariam, Haile Mariam Damen, Abebe Taye Workeabeba, Mulu Fentie Atalay, Amogne Degu Wondwossen, Alemayehu Tinsae, Beyene Temesgen, Libman Michael, Gedif Fenta Teferi, Yansouni Cedric P., Semret Makeda	2020		Ethiopia	Low	Tertiary care referral hospital		Prospective		Pre/post, quasi-exp	1	Single	Single	No		Audit and feedback	AMS team oversaw development of the institutional cumulative antibiogram and treatment guidelines; Through chart reviews supplemented with information from treating teams, they prepared a narrative summary of the case for discussion with the AMS team, focusing on the start date of therapy, indication for therapy, whether the patients had had microbiological workup, and results of testing; Recomme…	2022-11-17	2022-08-18	10 months	Providers	1109	patients			Number of antibiotics/patient	mean							1.78		0.7			2.83			1.2
272																												Hospital stay	mean days							19.8		12			24.1			13.9
272																												Death in hospital	percent							6.9	49			707	14.7	59				402
272																												Ceftriaxone/Cefotaxime prescriptions	percent							29.7	376			1264	24.9	284				1141
272																												Vancomycin prescriptions	percent							18.6	235			1264	16.7	191				1141
272																												Cefepime prescriptions	percent							9.5	120			1264	9.7	111				1141
272																												Metronidazole prescriptions	percent							8.7	110			1264	9.9	113				1141
272																												Ampicillin prescriptions	percent							6.8	86			1264	5.2	59				1141
272																												Meropenem prescriptions	percent							6.6	83			1264	10.7	122				1141
272																												Gentamycin prescriptions	percent							5.3	67			1264	5.9	67				1141
272																												Ceftazidime prescriptions	percent							3.2	40			1264	3.8	43				1141
272																												Piperacillin-tazobactam prescriptions	percent							2.3	29			1264	0.8	9				1141
272																												Azithromycin prescriptions	percent							2.2	28			1264	4.4	50				1141
272																												Ciprofloxacin prescriptions	percent							2.1	26			1264	3.2	36				1141
272																												Ampicillin-sulbactam prescriptions	percent							1.9	24			1264	1.2	14				1141
272																												Cloxacillin prescriptions	percent							1.2	15			1264	1.1	12				1141
272																												Clindamycin prescriptions	percent							1.1	14			1264	0.8	9				1141
272																												Cefazolin prescriptions	percent							0.3	4			1264	0.3	3				1141
272																												Other prescriptions	percent							0.6	7			1264	1.6	18				1141
272																												All-cause in-hospital mortality	percent							45.4	49			108	54.6	59				108
273	Impact of a Multifaceted Antimicrobial Stewardship Intervention in a Primary Health Care Area: A Quasi-Experimental Study	Front Pharmacol	Pablo March-López, Rosa Madridejos, Rosa Tomas, Lucía Boix, Paula Arcenillas, Lucía Gómez, Emma Padilla, Mariona Xercavins, Laura Martinez, Montserrat Riera, Cristina Badia, Jordi Nicolás, Esther Calbo	2020
273
273
273
274	Improvement in adherence to antibiotic duration of therapy recommendations for uncomplicated cystitis: a quasi-experimental study	FAMILY PRACTICE	Giancola, Stephanie E.; Higginbotham, John M.; Sutter, Deena E.; Spencer, Steven E.; Aden, James K.; Barsoumian, Alice E.	2020		USA	High	Family medicine clinics	Women	Prospective		Pre/post, quasi-experimental	5	Multi	Single	No	NA	Default prescribing instructions in electronic health record	Default prescribing instructions were revised to include durations of therapy in compliance with recommendations previously described for uncomplicated cystitis. General education in-services were provided at 2 of 5 clinics on antimicrobial stewardship, which included a brief discussion on urinary tract infection (UTI) prescribing. Although the in-service presentations discussed a broad overview …	2018-01-01	2018-02-01	12 months	Providers	1649	cases		Adherence/Appropriateness of Therapy	Overall adherence to IDSA guideline-recommended DOT	Percent	29.4	231				787						76.3	658				862
274																											AMU	Mean days of therapy for all antimicrobials	Mean	6.6		SD	2.5								5.1			1.9
274																											Readmission	Percent of patients who returned for a follow-up visit within 30 days	Percent	0.3	4				787						0.7	6				862
274																											Readmission	Percent of patients who returned for a follow-up visit within 60 days	Percent	3.1	25				787						2.2	19				862
275	Impact of Antimicrobial Stewardship Interventions on Appropriateness of Surgical Antibiotic Prophylaxis: How to Improve	ANTIBIOTICS-BASEL	Tiri, Beatrice; Bruzzone, Paolo; Priante, Giulia; Sensi, Emanuela; Costantini, Monya; Vernelli, Carlo; Martella, Lucia Assunta; Francucci, Marsilio; Andreani, Paolo; Mariottini, Alessandro; Capotorti, Andrea; D'Andrea, Vito; Francisci, Daniela; Cirocchi, Roberto; Cappanera, Stefano	2020		Italy	High	Tertiary hospital	Surgical wards	Prospective		Pre/post	1	Single	Bundled	Yes	3	The intervention took place in phases where in Phase Definition of hospital evidence-based guidelines happened in phase 0. Phase 1: analysed SAP parameters of appropriateness: indication, choice and dose. Phase 2: audit was performed to analyse the results;		2017-04-01	2018-12-01	21 months	Providers	3840	Patients		Adherence/Appropriateness of Therapy	Percentage of Appropriate indication in elective surgical procedures	Percent	73.6	1516				2059	77.8	1386			1781
275																											Adherence/Appropriateness of Therapy	Percentage of Appropriate antibiotic choice in elective surgical procedures	Percent	78.4	1188				1516	78.4	1087			1386
275																											Adherence/Appropriateness of Therapy	Percentage of Appropriate dose in elective surgical procedures	Percent	69.7	828				1188	83.8	911			1087
275																											Adherence/Appropriateness of Therapy	Percentage of overall compliance to guidelines in elective surgical procedures	Percent	40.2	828				1059	51.1	911			1781
277	Clinical Impact of Rapid Species Identification From Positive Blood Cultures With Same-day Phenotypic Antimicrobial Susceptibility Testing on the Management and Outcome of Bloodstream Infections	CLINICAL INFECTIOUS DISEASES	Ehren, Kathrin; Meissner, Arne; Jazmati, Nathalie; Wille, Julia; Jung, Norma; Vehreschild, Joerg Janne; Hellmich, Martin; Seifert, Harald	2019		Germany	High	Tertiary care hospital				Pre/post, quasi-experimental	1	Single	One arm single, one arm bundled	Yes	2	Rapid diagnostic technology	Conventional microbiology diagnostics with ADX plus ASP, without ASP, and diagnosis with conventional plus Accelerate Pheno system (ADX) is a novel technology using fluorescence in situ hybridization for rapid species identification (ID) and morphokinetic bacterial analysis for phenotypic antimicrobial susceptibility testing	Phase 1: Jan 2015, Phase 2: Jan 2017	Phase 1: July 2015, Phase 2: March 2018	22 months	Provider	204	patients	Group 1: conventional microbiological diagnostics without ASP intervention, n = 64 [no ASP]; Group 2: conventional diagnostics and ASP intervention, n = 68 [ASP]; Group 3: rapid diagnostics and ASP intervention, n = 72 [ADX + ASP])	Time to therapy	Time to adequate therapy, median hours	Median, hours
277																											Infection rate/disease incidence	Percent of patients with C diff infection	Percent
277																											Length of stay	Length of stay	Median days
277																											Mortality	In-hospital mortality at 7 day	Percent
277																											Mortality	In-hospital mortality at 28 day	Percent
277																											Time to therapy	Time to optimal therapy, h median	Median hours
283	Effects of a Remote Antimicrobial Stewardship Program on Antimicrobial Use in a Regional Hospital System	PHARMACY	Knight, Joshua; Michal, Jessica; Milliken, Stephanie; Swindler, Jenna	2020		USA	High	Community hospitals		Retrospective		Pre/post, quasi-exp	6	Multi	Single	No		Remote pharmacist-led prospective audit and feedback, clinical decision support	Beginning in October 2018, two ASP pharmacists provided antimicrobial stewardship services system-wide, including on-site visits to every site once monthly. Each on-site visit lasted a minimum of eight hours to allow for provider interaction. Included facilities utilized the same clinical decision support software that allowed the ASP pharmacists to proactively intervene. ASP pharmacist services …	2018-10-01	2019-03-01	6 months	Providers	1738	interventions		AMU	Days of therapy per 1,000 patient days for all antimicrobials for all facilities	880.6												839.8
283																											AMU	Days of therapy per 1,000 patient days for all antimicrobials for non-flagship facilities that received remote support	1152.8												1175.5
284	Outcomes of the PIRASOA programme, an antimicrobial stewardship programme implemented in hospitals of the Public Health System of Andalusia, Spain: an ecologic study of time-trend analysis	CLINICAL MICROBIOLOGY AND INFECTION	Rodriguez-Bano, J.; Perez-Moreno, M. A.; Penalva, G.; Garnacho-Montero, J.; Pinto, C.; Salcedo, I; Fernandez-Urrusuno, R.; Neth, O.; Gil-Navarro, M., V; Perez-Milena, A.; Sierra, R.; Estella, A.; Lupion, C.; Irastorza, A.; Marquez, J. L.; Pascual, A.; Rojo-Martin, M. D.; Perez-Lozano, M. J.; Valencia-Martin, R.; Cisneros, J. M.	2019		Spain	High	Public acute care hospitals		Prospective		Pre/post	31	Multi	Bundled	No		PIRASOA is an ongoing clinically based quality-improvement programme whose key intervention is the educational interview, regular peer-to-peer interventions between advisors and prescribers to reinforce the appropriate use of antibiotics.	The main intervention of the ASP consisted of educational interviews (EIs), one-to-one training activities based on the review of antimicrobial prescriptions between two physicians, an advisor and a prescriber.	2014-01-01	2017-12-01	4 years	Providers	Not stated	Patients			Overall rate of Antibiotic consumption	Rate (DDD/1000 OBD-Occupied Bed Days	923		Range	717	1841		778		556	1003
284																												Rate of Carbapenems consumption	Rate (DDD/1000 OBD-Occupied Bed Days	58.9		Range	0	113.9		43.6		14.1	91
284																												Rate of Amoxicillin/clavulanic acid consumption	Rate (DDD/1000 OBD-Occupied Bed Days	183.1		Range	50.7	423.4		150.1		55.5	221.6
284																												Rate of Piperacillin/tazobactam consumption	Rate (DDD/1000 OBD-Occupied Bed Days	50		Range	4.3	130		46.2		14.2	85.2
284																												Rate of Fluoroquinolones consumption	Rate (DDD/1000 OBD-Occupied Bed Days	194.4		Range	92.2	497.3		129.4		79.3	263
284																												Rate of Antipseudomonal cephalosporins consumption	Rate (DDD/1000 OBD-Occupied Bed Days	18.7		Range	2.5	49.4		26.3		2.1	49.1
284																												Rate of Non-antipseudomonal cephalosporins consumption	Rate (DDD/1000 OBD-Occupied Bed Days	80.8		Range	48.3	286.5		71.4		31.8	196.8
284																												Rate of Vancomycin consumption	Rate (DDD/1000 OBD-Occupied Bed Days	16.4		Range	0	58		14.7		4.8	86.5
284																												Rate of Antifungal agents consumption	Rate (DDD/1000 OBD-Occupied Bed Days	42.7		Range	4.5	79.7		28.4		3.2	64.7
284																												Rate of Azoles consumption	Rate (DDD/1000 OBD-Occupied Bed Days	32.3		Range	4.8	60.5		26.7		3.2	45.7
284																												Rate of Fluconazole consumption	Rate (DDD/1000 OBD-Occupied Bed Days	26.1		Range	0	49.7		12.4		2.9	39.6
284																												Rate of Posaconazole consumption	Rate (DDD/1000 OBD-Occupied Bed Days	1.1		Range	0	4.8		2.7		0	9.6
284																												Rate of Echinocandins consumption	Rate (DDD/1000 OBD-Occupied Bed Days	3		Range	0	11		3.4		0	8.3
284																												Overall percentage of cases of inappropriate treatment	Percent	46.4						30.3
286	Antimicrobial stewardship in spinal cord injury: A multidisciplinary approach	JOURNAL OF SPINAL CORD MEDICINE	Clarke, Daniel; Nguyen, Daniel; Overton, Kristen	2020		Australia	High	Tertiary	Spinal cord injury	Retrospective		Pre/post, Cohort	1	Single	Bundled	Yes	3		Systematic weekly bedside AMS multidisciplinary team (MDT) ward round, pharmacists reviewed prescriptions, discussed with physician, during round opportunity for questions then education about recommendations and feedback for flagged prescriptions	2018-06-01	2018-08-01	3 months	Providers	134	prescribing events		AMU	Percent total daily doses of Access class drugs	Percent	51	45				88						70	31				46	70	31
286																											Adherence/Appropriateness of Therapy	Percent prescribing events that adhered to therapeutic guidelines	Percent	18	16				88						54	25				46	54	25
286																											Adherence/Appropriateness of Therapy	Percent prescribing events that adhered to local guidelines	Percent	1	1				88						0	0				46	0	0
286																											Adherence/Appropriateness of Therapy	Percent prescribing events that were noncompliant	Percent	27	24				88						22	10				46	22	10
286																											Adherence/Appropriateness of Therapy	Percent prescribing events that were optimal per the National Antimicrobial Prescribing Survey	Percent	59	52				88						67	31				46	67	31
286																											Adherence/Appropriateness of Therapy	Percent prescribing events that were adequate per the National Antimicrobial Prescribing Survey	Percent	9	8				88						9	4				46	9	4
286																											Adherence/Appropriateness of Therapy	Percent prescribing events that were suboptimal per the National Antimicrobial Prescribing Survey	Percent	21	18				88						9	4				46	9	4
286																											Adherence/Appropriateness of Therapy	Percent prescribing events that were inadequate per the National Antimicrobial Prescribing Survey	Percent	11	10				88						13	6				46	13	6
286																											AMU	Percent total daily doses of Watch class drugs	Percent	49	43				88						30	14				46	30	14
286																											AMU	Percent total daily doses of Reserve class drugs	Percent	0	0				88						0	0				46	0	0
292	Long-term impact of an educational antimicrobial stewardship programme in primary care on infections caused by extended-spectrum beta-lactamase-producing Escherichia coli in the community: an interrupted time-series analysis	LANCET INFECTIOUS DISEASES	Penalva, German; Fernandez-Urrusuno, Rocio; Maria Turmo, Jose; Hernandez-Soto, Rocio; Pajares, Ignacio; Carrion, Lucia; Vazquez-Cruz, Inmaculada; Botello, Blanca; Garcia-Robredo, Beatriz; Camara-Mestres, Manuel; Carlos Dominguez-Camacho, Juan; Maria Aguilar-Carnerero, Manuel; Antonio Lepe, Jose; de Cueto, Marina; Carmen Serrano-Martino, Maria; Carmen Dominguez-Jimenez, Maria; Dominguez-Castano, A…	2020		Spain	High	Primary health centres		Retrospective		Pre/post (quasi)	214	Multi-centre	Bundled	No		Regular one-to-one educational interviews between a reference interviewing physician and prescribing physicians from each centre on the appropriateness of their most recent antibiotic prescriptions based on a structured questionnaire.	Five education interventions were implemented: (1) central and local explanation and dissemination of the programme by the scientific committee and local teams (2) open online health courses (3) regular clinical sessions at each centre to update the local protocols for management of the most common infections (4) educational interviews, the core activity of the programme (5) provision of quarterl…	2014	2017	4 years	Prescribers	2140659	Patients		AMU	Rate of total antibiotic use (DDD/1000 inhabitants per day)	Rate
292																											AMU	Rate of Amoxicillin–clavulanic acid use (DDD/1000 inhabitants per day)	Rate
292																											AMU	Rate of Fluoroquinolones use (DDD/1000 inhabitants per day)	Rate
292																											AMU	Rate of Ciprofloxacin use (DDD/1000 inhabitants per day)	Rate
292																											AMU	Rate of Levofloxacin use (DDD/1000 inhabitants per day)	Rate
292																											AMU	Rate of Cephalosporins use (DDD/1000 inhabitants per day)	Rate
292																											AMU	Rate of Cefuroxime use (DDD/1000 inhabitants per day)	Rate
292																											AMU	Rate of Third-generation cephalosporins use (DDD/1000 inhabitants per day)	Rate
292																											AMU	Rate of Amoxicillin use (DDD/1000 inhabitants per day)	Rate
292																											AMU	Rate of Fosfomycin trometamol use (DDD/1000 inhabitants per day)	Rate
295	Efficacy of a stewardship intervention focused on reducing unnecessary use of non-Clostridioides difficile antibiotics in patients with Clostridioides difficile infection	INFECTION CONTROL AND HOSPITAL EPIDEMIOLOGY	Hecker, Michelle T.; Son, Andrea H.; Alhmidi, Heba; Wilson, Brigid M.; Wiest, Peter M.; Donskey, Curtis J.	2019		USA	High	Tertiary care hospital and long-term care facility	C diff patients	Retrospective		Pre/post	2	Multi	Single	No	NA	Propsective Audit and feedback	The antimicrobial stewardship team reviewed encounters for all CDI patients. Appropriateness of CDI treatment and non-CDI antibiotic therapy was reviewed within 2 days of the CDI diagnosis. Feedback was provided if CDI treatment was not concordant with guidelines and/or if non-CDI antibiotic treatment was considered inappropriate or unnecessary. If non-CDI treat- ment was considered necessary, fe…	2014-05-01	2015-05-01	1 year	Providers	208	patients		Adherence/Appropriateness of Therapy	Percent of patients who received appropriate medication	Percent	80	82				103						90	94				105
295																											Adherence/Appropriateness of Therapy	Percent of patients who received appropriate duration of therapy	Percent	68	70				103						82	86				105
295																											Adherence/Appropriateness of Therapy	Percent of patients who received appropriate antimicrobial dose	Percent	76	78				103						80	84				105
295																											Infection rate/disease incidence	Percent of patients with recurrence of CDI	Percent	11	11				103						12	13				105
296	Outpatient antimicrobial stewardship: Optimizing patient care via pharmacist led microbiology review	AMERICAN JOURNAL OF INFECTION CONTROL	Wattengel, Bethany A.; Sellick, John A.; Mergenhagen, Kari A.	2020		USA	High	Hospital		Prospective		Quasi-exerimenbtal	1	Single	Bundled	No		Prescription audits for appropriateness	Cultures were reviewed daily to ensure appropriate antimicrobial coverage and timely interventions. Antibiotic regimens were also evaluated for appropriateness in terms of dose, duration, antibiotic allergies, drug interactions, and QTc interval. Interventions therefore included changes to antibiotic regimens (eg, antibiotic choice, dose, and duration), diagnostic recommendations (cultures and te…	2018-01-01	2019-01-01	12 months	Providers	194	Patients		AMU	Median Antibiotic duration, dyas	Median
296																											AMS	Median Time to culture finalization. days	Median
296																											Infection rate/disease incidence	Percentage of gram negative cultures	Percent
296																											Infection rate/disease incidence	Percentage of gram positive cultures	Percent
296																											Infection rate/disease incidence	Percentage of Mixed gram negative and positivecultures	Percent
296																											Infection rate/disease incidence	Percentage of negative cultures	Percent
296																											Infection rate/disease incidence	Percentage of Sexually transmitted infection	Percent
296																											Infection rate/disease incidence	Percentage of other cases	Percent
296																											Mortality	Percentage of cases with 30-d all-cause mortality	Percent
296																											Readmission	Percentage of cases with 30-d-related admission	Percent
296																											Recurrence	Percentage of cases with 30-d representation	Percent
296																													Percent
297	Impact of an Antimicrobial Stewardship Team on Reducing Antiretroviral Medication Errors	ANNALS OF PHARMACOTHERAPY	Nimarko, Kwabena; Bandali, Aiman; Bias, Tiffany E.; Mindel, Sharon	2020		USA	High	Academic institution/hospital		Retrospective		Pre/post	1	Single	Single	No		ASP team reviewed ARV medications for the HIV patients	Each morning, the ASP team obtained a report generated via the automated medication dispensing system of all patients receiving ARV medications in the hospital. The ASP team then calculated creatinine clearance to ensure appropriate dosing; contacted outpatient physicians and reviewed prescription claims history, as necessary; documented recommendations in the electronic health record; and contac…	2017-07-01	2017-12-01	6 months	Providers	355	Patients		Adherence/Appropriateness of Therapy	Percentage of patient profiles with prescription errors,	Percent	51	78				152						48	97				203
297																											Adherence/Appropriateness of Therapy	Percentage of drug interaction errors,	Percent	65	77				119						66	82				124
297																											Adherence/Appropriateness of Therapy	Percentage of Regimen errors,	Percent	14	17				119						20	25				124
297																											Adherence/Appropriateness of Therapy	Percentage of Dosing errors,	Percent	21	25				119						14	17				124
298	Assessment of the impact of clinical recommendations on antibiotic use for CAP and HCAP: results from an implementation program in an Academic Hospital	ANNALI DI IGIENE MEDICINA PREVENTIVA E DI COMUNITA	Cattani, G.; Madia, A.; Arnoldo, L.; Brunelli, L.; Celotto, D.; Grillone, L.; Valent, F.; Castriotta, L.; Pea, F.; Bassetti, M.; Brusaferro, S.	2020		Italy	High	Academic hospital	Pneumonia	Retrospective		Pre/post observational	1	Single	Bundled	No	NA		Four-hour course for all physicians on guidelines, pocket summary book of regional recommendations	2014-04-01	2015-11-01		Providers	326	patients		Adherence/Appropriateness of Therapy	Percent CAP patients given guideline-compliant antibiotic (Drugs selection)	Percent	38.8	54				139						52.2	48				92	52.2	48
298																											Adherence/Appropriateness of Therapy	Percent CAP patients given guideline-compliant antibiotic dosage	Percent	46.8	65				139						47.8	44				92	47.8	44
298																											Adherence/Appropriateness of Therapy	Percent CAP patients given guideline-compliant antibiotic duration	Percent	32.4	45				139						35.9	33				92	35.9	33
298																											Adherence/Appropriateness of Therapy	Percent CAP patients given overall guideline-compliant therapy	Percent	14.4	20				139						14.1	13				92	14.1	13
298																											Adherence/Appropriateness of Therapy	Percent HCAP patients given guideline-compliant antibiotic (Drugs selection)	Percent	6.1	3				49						17.4	8				46	17.4	8
298																											Adherence/Appropriateness of Therapy	Percent HCAP patients given guideline-compliant antibiotic dosage	Percent	49	24				49						65.2	30				46	65.2	30
298																											Adherence/Appropriateness of Therapy	Percent HCAP patients given guideline-compliant antibiotic duration	Percent	44.9	22				49						47.8	22				46	47.8	22
298																											Adherence/Appropriateness of Therapy	Percent HCAP patients given overall guideline-compliant therapy	Percent	4.1	2				49						13	6				46	13	6
298																											AMU	Percent of CAP patients receiving amoxicillin/clavulanate (considered gold standard for treatment)	Percent	36.7	51				139						51.1	47				92	51.1	47
298																											AMU	Percent of CAP patients receiving levofloxacin	Percent	47.5	66				139						27.2	25				92	27.2	25
298																											AMU	Percent of HCAP patients receiving piperacillin/tazobactam	Percent	40.8	20				49						58.7	27				46	58.7	27
298																											AMU	Percent of HCAP patients receiving levofloxacin	Percent	26.5	13				49						19.6	9				46	19.6	9
301	The Impact of an Antibiotic Stewardship Program on the Consumption of Specific Antimicrobials and Their Cost Burden: A Hospital-wide Intervention	Risk Manag Healthc Policy	Mahmoudi L, Sepasian A, Firouzabadi D, Akbari A	2020		Iran	Lower middle	Teaching tertiary care referral hospital		Prospective		Pre/post	1	Single	Single	No		Order forms, evaluation of records, recommendations and follow-up	Guideline revision and “AM order forms” development, respectively, performed and prepared by the ID specialists and clinical pharmacists’ collaboration, information and education provided by the clinical pharmacists, regular ward rounds by the clinical pharmacists, and intensified infectious disease consultations and feedback provided by the ID specialists.	2022-05-17	2022-05-18	1 year	Providers	14820	patients			Amphotericin B consumption	DDD/1000 PD	16.5											12.4
301																												Caspofungin consumption	DDD/1000 PD	1.2											0.9
301																												Voriconazole consumption	DDD/1000 PD	19.8											10.5
301																												Colistin consumption	DDD/1000 PD	45.1											29.2
301																												Linezolid consumption	DDD/1000 PD	16.9											23.1
301																												Meropenem consumption	DDD/1000 PD	22.1											13.1
301																												Imipenem consumption	DDD/1000 PD	19											1.7
301																												Vancomycin consumption	DDD/1000 PD	5.6											4.3
301																												Total antibacterial consumption	DDD/1000 PD	129.1											95.2
301																												Amphotericin B consumption cost	mean monthly USD	123300											66940
301																												Caspofungin consumption cost	mean monthly USD	7000											3700
301																												Voriconazole consumption cost	mean monthly USD	11160											4400
301																												Colistin consumption cost	mean monthly USD	26312											13500
301																												Linezolid consumption cost	mean monthly USD	18100											20170
301																												Carbapenem consumption cost	mean monthly USD	182600											99270
301																												Vancomycin consumption cost	mean monthly USD	69100											46540
301																												Total antibacterial consumption cost	mean monthly USD	437572											254520
301																												Amphotericin B consumption average vial per patient	mean	28.68		SD	13.32								25.35			11.6
301																												Caspofungin consumption average vial per patient	mean	13.94		SD	4.28								11.32			5.12
301																												Voriconazole consumption average vial per patient	mean	18.25		SD	5.38								11.5			2.6
301																												Colistin consumption average vial per patient	mean	45.6		SD	12.49								39.33			15.76
301																												Linezolid consumption average vial per patient	mean	21.84		SD	4.33								23.44			5.17
301																												Meropenem consumption average vial per patient	mean	33.27		SD	14.09								29.79			11.23
301																												Imipenem consumption average vial per patient	mean	23.17		SD	19.89								19.51			11.66
301																												Vancomycin consumption average vial per patient	mean	20.74		SD	16.69								15.93			11.5
301																												Mortality in patients that had target antimicrobials	percent	16.8											15.2
301																												LOS	mean days	12.24		SD	6.75								10.94			5.42
303	Evaluation of a clinical decision rule to guide antibiotic prescription in children with suspected lower respiratory tract infection in The Netherlands: A stepped-wedge cluster randomised trial	PLOS MEDICINE	van de Maat, Josephine S.; Peeters, Daphne; Nieboer, Daan; van Wermeskerken, Anne-Marie; Smit, Frank J.; Noordzij, Jeroen G.; Tramper-Stranders, Gerdien; Driessen, Gertjan J. A.; Obihara, Charlie C.; Punt, Jeanine; van der Lei, Johan; Polinder, Suzanne; Moll, Henriette A.; Oostenbrink, Rianne	2020		Netherlands	High	Hospital	Emergency department	Prospective		RCT	8	Multi	Single	Yes	2	A validated clinical prediction model (Feverkidstool) was implemented as a decision rule guiding antibiotic prescription at the cluster level.	A validated clinical prediction model (Feverkidstool) was implemented as a decision rule guiding antibiotic prescription at the cluster level [12,13]. The intervention was a decision-rule-based treatment strategy for all children with suspected lower RTI in the ED, with a differential effect on risk groups.	2017-08-01	2018-09-01	13 months	Providers	999	Patients				Percent	60	306				506	55	182			332
303																											AMU	Overall percentage of antibiotic prescription	Percent	30					506	25				332
303																											AMU	Percentage cases where Amoxicillin was prescribed	Percent	85	152				179	83	84			101
303																											AMU	Percentage cases where Amoxicillin/clavulanic acid was prescribed	Percent	4	8				179	6	6			101
303																											AMU	Percentage cases where Azithromycin was prescribed	Percent	9	17				179	4	4			101
303																											AMU	Percentage cases where Cefuroxime was prescribed	Percent	1	2				179	1	1			101
303																											AMU	Percentage cases where Other antibiotics were prescribed	Percent	0	0				179	5	5			101
303																											AMU	Percentage cases where unknown antibiotics were prescribed	Percent	0	0				179	1	1			101
303																											Length of stay	Medina length of hospital stay	Median	3		IQR	2	5		3		2	5
303																													Percent	29	146				506	36	121			332
303																													Percent	11	54				506	9	29			332
303																													Percent	23					506	16				332
306	Reducing Fluoroquinolone Use and Clostridioides difficile Infections in Community Nursing Homes Through Hospital-Nursing Home Collaboration	JOURNAL OF THE AMERICAN MEDICAL DIRECTORS ASSOCIATION	Felsen, Christina B.; Ashley, Elizabeth S. Dodds; Barney, Grant R.; Nelson, Dallas L.; Nicholas, Joseph A.; Yang, Hongmei; Aydelotte, Marie E.; Karlic, Alexander; Nicholas, Nirmala C.; Petrone, Kim K.; Pine, Rena D.; Schabel, Scott L.; Medina-Walpole, Annette; Dumyati, Ghinwa K.	2020		USA	High	Community nursing homes	C. diff infections	Prospective		Pre/post, quasi-experimental	6	Multi	Bundled	No	NA	Treatment guidelines, facility AMR champions, Development of AS team, Quarterly review and facility antibiotic use and comparison with other facilities, Education sessions, Education materials, Pocket cards, Regional workshops	Treatment guidelines, facility AMR champions, Development of AS team, Quarterly review and facility antibiotic use and comparison with other facilities, Education sessions, Education materials, Pocket cards, Regional workshops	2014	2019	5 years	Providers				AMU	Total antibiotic use, days of therapy per 1,000 resident days	Total DOT per 1,000 RD	80.5											75.3
306																											AMU	Fluoroquinolone use, DOT per 1,000 RD	Total DOT per 1,000 RD	12.3											7.5
306																											Infection rate/disease incidence	C diff infections per 10,000 rD	Infections per 10,000 RD	1.14											0.93
307	Decrease in Antibacterial Use and Facility-Level Variability After the Introduction of Guidelines and Implementation of Physician-Pharmacist-Nurse Quality Circles in Swiss Long-term Care Facilities	JOURNAL OF THE AMERICAN MEDICAL DIRECTORS ASSOCIATION	Pluess-Suard, Catherine; Niquille, Anne; Hequet, Delphine; Kraehenbuehl, Severine; Pichon, Renaud; Zanetti, Giorgio; Bugnon, Olivier; Petignat, Christiane	2020		Switzerland	High	Long Term Care Facilities		Both		Pre/post	23	Multi-center	Bundled	No		Prescribers were provided with local guidelines on empirical antibacterial therapy. Secondly, physician-pharmacist-nurse quality circles were also implemented.		2011-01-01	2016-12-01	6 years	Providers	Not stated	Patients		AMU	Rate of use of systemic antibacterials (DDD/1000beds per day	Rate	45.6			5.9	103.9							35.5			4.7	71.5
307																											AMU	Percentage antibacterial use of the CORE-ACCESS group	Percent	24.2											22.2
307																											AMU	Percentage antibacterial use of the WATCH group	Percent	17.3											9.5
307																											AMU	Percentage antibacterial use of the RESERVE group	Percent	0											0
307																											AMU	Percentage antibacterial use of the Other group	Percent	4.1											3.8
307																											AMU	Relative antibacterial use of the CORE-ACCESS group	Percent	53											63
307																											AMU	Relative antibacterial use of the WATCH group	Percent	38											27
307																											AMU	Relative antibacterial use of the RESERVE group	Percent	0											0
307																											AMU	Relative antibacterial use of the Other group	Percent	9											11
308	Improved Antibiotic Prescribing within a Veterans Affairs Primary Care System through a Multifaceted Intervention Centered on Peer Comparison of Overall Antibiotic Prescribing Rates	ANTIMICROBIAL AGENTS AND CHEMOTHERAPY	Shively, Nathan R.; Buehrle, Deanna J.; Wagener, Marilyn M.; Clancy, Cornelius J.; Decker, Brooke K.	2020		USA	High	Clinics		Both		Pre/post	7	Multi-center	Bundled	No		Primary care professionals (PCPs) from all seven clinics within our health care system were offered an education session, followed by monthly e-mails with their antibiotic prescribing rate, peer prescribing rates, and a system target.		2017-01-01	2017-06-01	6 months	providers	316	patient visits		AMU	Mean monthly antibiotic prescription rate (1,000 office visits)	Mean	76.9						49.5
308																											Adherence/Appropriateness of Therapy	Percentage of unnecessary antibiotic prescriptions on Acute respiratory tract infection	Percent	80	40				50	68.3	43			63
308																											Adherence/Appropriateness of Therapy	Percentage of unnecessary antibiotic prescriptions on chronic obstructive pulmonary disease	Percent	70	7				10	20	2			10
308																											Adherence/Appropriateness of Therapy	Percentage of unnecessary antibiotic prescriptions on Skin and soft tissue infection	Percent	45	9				20	3.7	1			27
308																											Adherence/Appropriateness of Therapy	Percentage of unnecessary antibiotic prescriptions on Urinary tract infection	Percent	30	6				20	12	3			25
308																											Adherence/Appropriateness of Therapy	Percentage of unnecessary antibiotic prescriptions on other infections	Percent	50	18				36	38.2	21			55
308																											Adherence/Appropriateness of Therapy	Overall percentage of unnecessary antibiotic prescriptions	Percent	58.8	80				136	38.9	70			180
308																											Adherence/Appropriateness of Therapy	Overall percentage of optimally prescribed antibiotics	Percent	19.9	27				136	30	54			180
308																											Adherence/Appropriateness of Therapy	Percentage of cases where Amoxicillin was unnecessarily prescribed	Percent	71.4	10				14	52.6	10			19
308																											Adherence/Appropriateness of Therapy	Percentage of cases where Amoxicillin-clavulanate was unnecessarily prescribed	Percent	66.7	14				21	39.1	9			23
308																											Adherence/Appropriateness of Therapy	Percentage of cases where Azithromycin was unnecessarily prescribed	Percent	81.8	36				44	71.9	23			32
308																											Adherence/Appropriateness of Therapy	Percentage of cases where Cephalexin was unnecessarily prescribed	Percent	62.5	5				8	25	2			8
308																											Adherence/Appropriateness of Therapy	Percentage of cases where Ciprofloxacin was unnecessarily prescribed	Percent	87.5	7				8	90	9			10
308																											Adherence/Appropriateness of Therapy	Percentage of cases where Doxycycline was unnecessarily prescribed	Percent	46.7	7				15	41.7	10			24
308																											Adherence/Appropriateness of Therapy	Percentage of cases where Nitrofurantoin was unnecessarily prescribed	Percent	0	0				3	50	2			4
308																											Adherence/Appropriateness of Therapy	Percentage of cases where Trimethoprim-sulfamethoxazole was unnecessarily prescribed	Percent	50	4				8	14.3	1			7
308																											AMU	Percentage of cases where azithromycin was prescribed	Percent	25.8						19.6
308																											AMU	Percentage of cases where amoxicillin-clavulanate was prescribed	Percent	14.1						17.3
308																											AMU	Percentage of cases where doxycycline was prescribed	Percent	12.2						17.7
309	Assessment of Surgical Antibiotic Prophylaxis Compliance in Pediatrics: A Pre-post Quasi-experimental Study	PEDIATRIC INFECTIOUS DISEASE JOURNAL	Lombardi, Juliana; Nguy, Philippe; Ducharme, Antoine Robichaud; Thompson-Desormeaux, Felix; Ruo, Ni; Girard, Gabrielle; Schnitzer, Mireille E.; Thirion, Daniel J. G.; Papenburg, Jesse; Longpre, Audrey-Anne	2020		Canada	High	Tertiary care pediatric center		Retrospective		Pre/post, quasi-exp	1	Single	Single		Not applicable	Local guidelines development and implementation	Developed local guidelines, held training sessions for physicians and included guidelines in incoming physicians' welcome package	2015-11-01	2016-01-01	3 months	Providers	982	cases		Adherence/Appropriateness of Therapy	Percent of cases that were totally or partially compliant with guidelines	Percent	51.4	250				486						55.8	277				496
309																											Adherence/Appropriateness of Therapy	Percent of cases where treatment was totally compliant with guidelines	Percent	29	141				486						38.3	190				496
309																											Adherence/Appropriateness of Therapy	Percent of cases where treatment was partially compliant with guidelines	Percent	22.4	109				486						17.5	87				496
309																											Adherence/Appropriateness of Therapy	Percent of cases where treatment was non-compliant with guidelines	Percent	48.6	236				486						44.2	219				496
309																											Adherence/Appropriateness of Therapy	Percent of cases with correct indication and treatment given	Percent	91.8	446				486						92.7	460				496
309																											Adherence/Appropriateness of Therapy	Percent of cases with correct agent	Percent	85.6	416				486						82.5	408				494
309																											Adherence/Appropriateness of Therapy	Percent of cases with correct dose	Percent	66.1	321				486						81.7	404				494
309																											Adherence/Appropriateness of Therapy	Percent of cases with correct timing	Percent	59.1	285				482						64.3	317				493
309																											Adherence/Appropriateness of Therapy	Percent of cases with correct readministration	Percent	77.1	374				485						87.9	436				496
309																											Adherence/Appropriateness of Therapy	Percent of cases with correct duration	Percent	82.3	400				486						79	392				496
312	The effectiveness of repeating a social norm feedback intervention to high prescribers of antibiotics in general practice: a national regression discontinuity design	JOURNAL OF ANTIMICROBIAL CHEMOTHERAPY	Ratajczak, Michael; Gold, Natalie; Hailstone, Simon; Chadborn, Tim	2019		England	High	GP offices		Retrospective		RCT	1439	Multi-center	Single	No		A notification letter sent to GPs with the highest antibiotic prescription rates		2017-04-01	2017-09-01	6 months	Prescribers	6318	Antibiotic Precriptions		AMU	Percentage change in antibiotic prescription practices	Percent
314	The intervention by an antimicrobial stewardship team can improve clinical and microbiological outcomes of resistant gram-negative bacteria	JOURNAL OF INFECTION AND CHEMOTHERAPY	Yamada, Koichi; Imoto, Waki; Yamairi, Kazushi; Shibata, Wataru; Namikawa, Hiroki; Yoshii, Naoko; Fujimoto, Hiroki; Nakaie, Kiyotaka; Okada, Yasuyo; Fujita, Akiko; Kawaguchi, Hiroshi; Shinoda, Yoshikatsu; Nakamura, Yasutaka; Kaneko, Yukihiro; Yoshida, Hisako; Kakeya, Hiroshi	2019		Japan	High	Teaching tertiary hospital		Both		Pre/post	1	single	single	No		Hospital rounds;guiding physicians on antibiotic choice	The responsibilities of the infectious disease physicians included (1) guiding the attending physician on the appropriate antimicrobials and dosage as needed for patients with positive blood cultures; (2) suggesting de-escalation when the pathogen and susceptibility were clear; and (3) observing the clinical course of the cases until the treatments are completed	2014-01-01	2016-12-01	3 years	providers	1187	patients			30 day mortality among patients with Blood stream infection		16.9	83				492						13.1	91				695
314																												In hospital mortality among patients with Blood stream infection	percent	24.8	122				492						18	125				695
314																												30 day mortality among patients with P.aeruginosa	percent	22.8	8				36						5.7	2				35
314																												30 day mortality among patients with Acinetobacter spp.	percent	36.3	4				11						0	0				12
314																												Average DOT for carbapenems	mean	33.2		SD	27.7	39.1							25.5			20.9	30.1
314																												Average DOT for tazobactam/piperacillin	mean	18		SD	13.2	22.8							23.3			20.6	26
317	Improvement of Guideline Adherence After the Implementation of an Antibiotic Stewardship Program in a Secondary Care Pediatric Hospital	FRONTIERS IN PEDIATRICS	Metz, Jakob; Oehler, Philipp; Burggraf, Manuela; Burdach, Stefan; Behrends, Uta; Rieber, Nikolaus	2019		Germany	High	Secondary care paediatric hospital		Prospective		Pre/post	1	Single	Bundled	No		Audit with feedback by experts in pediatric infectious diseases and in-house treatment SOPs		2017-07-01	March 2018?		Providers	329	patients		Adherence/Appropriateness of Therapy	Perecentage of guideline conform treatment for pneumonia	Percent	22.8	13										64.9	37
317																											Adherence/Appropriateness of Therapy	Percentage of guideline conform treatment for UTI	Percent	66.7	14										77.3	17
317																											Adherence/Appropriateness of Therapy	Percentage of guideline conform treatment for Tonsilitis	Percent	36.7	4										50	5
317																											AMU	Days of Therapy (DOP) per 1000 PD (Cephalosporins)	Rate	306.7											181.1
317
318	Impact of Antimicrobial Stewardship Interventions on Antimicrobial Utilization in Asymptomatic Bacteriuria	HOSPITAL PHARMACY	Shah, Punit J.; Ike, Chiamaka; Thibeaux, Meghan; Rodriguez, Emilyn; Maddox, Shermel-Edwards; Daoura, Nicolas	2019		USA	High	Community hospital	Medical surgical unit	Both		Pre/post	1	Single	Bundled	No		Immediate discontinuation of unnecessary antibitics	Prividers were educated on good antibiotic prescription practices first after which a pharmicist reviewed patient symptoms (bacteriuria) and ordered discontinuation of the unnecssary antibiotics	2017-12-01	2018-03-01	4 months	Providers	142	Patients		Infection rate/disease incidence	Percentage of cases with Asymptomatic Bacteriuria	Percent	45	29				65						35	27				77
318																											AMU	Percentage of patients initiated on antibiotics after providers received education	Percent	62	18				65						44	12				77
318																											Infection rate/disease incidence	Percentage of patients treated for Asymptomatic Bacteriuria	Percent	62	18				65						22	6				77
318																											Infection rate/disease incidence	Percentage of patients with pyuria	Percent	72	47				65						84	65				77
318																											Infection rate/disease incidence	Percantage of febrice cases detected	Percent	22	14				65						38	29				77
319	Sustainable implementation of antibiotic stewardship on a surgical intensive care unit evaluated over a 10-year period	INFECTION	Schroeder, Stefan; Klein, Marie-Kathrin; Heising, Bernhard; Lemmen, Sebastian W.	2020		Germany	High	Academic Tecahing Hopsital	ICU	Retrospective		Pre/post	1	Single	Bundled	No		As a result of change in management, structures and processes in intensive care medicine were improved.	The bundle of new measures included: Implementation of treatment recommendations for antiinfective therapy based on national guidelines and susceptibilities, Performing antiinfective rounds, Daily antiinfective rounds with senior SICU physicians, Implementation of a Procalcitonin-guided algorithm for supporting the decision to stop antibiotic therapy etc	2011	2014	4 years	Providers	8014	Patients				Mean	3.5		SD (95% CI)	3.2	3.8	2431	4.9		4.6	5.2	2921	4.7			4.3	5	2662
319																											AMU	Application density of antimicrobial agents (Recommended Daily Dose (RDD)/100PD)	Rate (RDD/100 PD)	89.3					2431					2921	68					2662
319																											AMU	Average Antibiotic Application density (AB-ADA)	Mean (RDD/100 PD)	83.3		SD (95% CI)	75.3	91.2	2431	64.8		58.5	71.2	2921	62			56.7	67.4	2662
319																											AMU	Average Antifungal Application density (AB-ADA)	Mean (RDD/100 PD)	5.9					2431					2921	5.8					2662
319																											Length of stay	Average Length of stay on intensive care unit (days)	Mean	3.1		SD (95% CI)	2.9	3.2	2431	3.7		3.4	4	2921	3			2.8	3.3	2662
319																											Length of stay	Average Duration of admission to hospital (days)	Mean	21.8		SD (95% CI)	20.6	34	2431	23.8		22.8	24.8	2921	22.6			21.6	23.5	2662
319																											Mortality	Mortality on intensive care unit	Percent	5.1		SD (95% CI)	4.3	6.1	2431	7.3		6.4	8.3	2921	8.2			7.1	9.3	2662
319																											Mortality	Mortality in the hospital	Percent	2.8		SD (95% CI)	2.2	3.6	2431	2.7		1.9	3	2921	3.2			2.6	3.9	2662
321	An Antimicrobial Stewardship Intervention Improves Adherence to Standard of Care for Staphylococcus aureus Bloodstream Infection	JOURNAL FOR HEALTHCARE QUALITY	Brock, James B.; Cretella, David A.; Parham, Jason J.	2019		USA	High	Academic hospital		Retrospective		Pre/post	1	single	Bundled	Yes	2	Education campaign about the management of Staph aureus Blood stream infections; decision-support automated alert	Education on guidelines-based practices for the management of Staph aureus Blood stream Infection was provided to the physicians of the university’s division of infectious diseases in a lecture-based format. Patient cases were reviewed, and feedback was provided to physicians regarding their individual adherence with identified practices. Education was likewise provided to the department of inter…	2014-09-01	2016-06-01	22 months	Providers	502	patients			Percentage of cases where Follow-up negative blood culture was done	percent	79.8	194				243						89.6	232				259
321																												Percentage of cases where consultation for infectious disease was done	percent	52.7	128				243						86.5	224				259
321																												Percentage of cases where Transesophageal echocardiogram was done	percent	25.5	62				243						54.8	142				259
321																												Percentage of cases where Beta-lactam was switched for MSSA	percent	55.2	58				105						74.4	87				117
321																												Percentage of cases where Source control was done	percent	41.2	100				243						57.9	150				259
321																												Mean duration treated (days)	Mean	22.2					243						28.4					259
321																												LOS	Mean	15.6					243						18.5					259
323	Evaluation of a multifaceted approach to antimicrobial stewardship education methods for medical residents	INFECTION CONTROL AND HOSPITAL EPIDEMIOLOGY	VanLangen, Kali M.; Dumkow, Lisa E.; Axford, Katie L.; Havlichek, Daniel H.; Baker, Jacob J.; Drobish, Ian C.; Jameson, Andrew P.	2019		USA	High	Community Tecahng hospital		Retrospective		Pre/post	1	Single	Bundled	No		Medical education and daily audit and feedback	In addition to the ASP’s daily audit with feedback, each teaching service receives different methods of supplemental antimicrobial stewardship education.	2016-07-01	2017-06-01	1 year	Providers	295	Patients		Adherence/Appropriateness of Therapy	Overall percentage concordance witb the Duration of Therapy	Percent
323																											Adherence/Appropriateness of Therapy	Percentage of Guideline-Concordant Prescribing and Duration of Therapy at the emergency department	Percent
323																											Adherence/Appropriateness of Therapy	Percentage of Guideline-Concordant Prescribing and Duration of Therapy at admission	Percent
323																											Adherence/Appropriateness of Therapy	Percentage of Guideline-Concordant Prescribing and Duration of Therapy at discharge	Percent
323																											Adherence/Appropriateness of Therapy	Percentage of cases with Appropriate duration of therapy,	Percent
323																											AMU	Median duration of therapy for cellulitis cases	Median days
323																											AMU	Median duration of therapy for Pneumonia cases	Median days
323																											AMU	Median duration of therapy for Urinary tract infections cases	Median days
325	A new antibiotic stewardship program approach is effective on inappropriate surgical prophylaxis and discharge prescription	J Infect Dev Ctries	Karaali C, Emiroglu M, Atalay S, Sert I, Dursun A, Kose S, Akbulut G, Aydın C	2019		Turkey	Upper middle	Tertiary training research hospital		Prospective		Pre/post	1	Single	Single	No		Surgical antibiotic prophylaxis restrictions	Local guidelines were updated by two members of the infection control committee; As an SP restriction, it was decided that clean and clean-contaminated cases would not be given SP longer than 24 hours and that discharge prescriptions would not include antibiotics. However, unlike other restrictive methods in the literature, in any case of SP being administered for over 24 hours or if antibiotics …	2022-07-15	2022-01-16	7 months	Providers	3771	patients			LOS	mean days	1.94		SD	1.95								2.15			1.91			1.82		1.63
325																												Post-op surgical antibiotic prophylaxis	mean days	1.54		SD	2.19								0.69			1.7			0.3		1.2
325																												Total compliance ratio	percent	8											32.7						52.1
325																												Compliance with indication for prophylaxis	percent	55.6											62.1						64.5
325																												Compliance with timing of first dose	percent	81.9											82.4						83.7
325																												Surgical prophylaxis less than 24 hrs	percent	60.2											19.7						7.5
325																												Antibiotic prescribing after discharge	percent	80.6											23.4						9.4
329	Implementation of a Clinical Decision Support Tool to Improve Antibiotic IV-to-Oral Conversion Rates at a Community Academic Hospital	CANADIAN JOURNAL OF HOSPITAL PHARMACY	Kan, Tiffany; Kwan, Derrick; Chan, Thomas; Das, Pavani; Raybardhan, Sumit	2019		Canada	High	Community academic hospital		Retrospective		Pre/post, quasi-exp	1	Single	Bundled	Yes	3 phases with 2 follow-up phases	IV to PO conversion policy revision & Education for Phase 2, Implementation of a clinical-decision support tool for Phase 3	The study consisted of 3 phases: the pre-intervention period (July and August 2013); policy revision and staff education, with post-intervention evaluation (May and June 2014); and development and implementation of a CDS tool, with post- intervention evaluation (October 2014 to January 2016). Adult patients (≥18 years) admitted on 5 general medicine and surgical units were reviewed for eligibilit…	Phase 2: May 2014, Phase 3: October 2014	Phase 1: June 2014, Phase 2: January 2016	6 months	Providers	122	patients		Conversion	Proportion of patients switched to oral therapy	Percent	29	10				35	35	9			26	78	14				18	71	17
329																											AMU	Median duration of IV antibiotic therapy	Median	3		IQR	3	4		3		3	4		3			3	4		3		3
330	Impact of a checklist used by pharmacists on hospital antimicrobial use: a patient-level interrupted time series study	J Hosp Infect	M Fortier; P Pistre; V Ferreira; M Pinsonneault; J M Charbonneau; C Proulx; A Buisson; P Morency-Potvin; D Williamson; A Ang	2019		Canada	High	Tertiary-care teaching hospital	Emergency department (ED), intensive care unit (ICU), internal medicine, hepatology, transplantation, haematology, coronary care unit, cardiology and burns centre.	Prospective		Pre/post	1	Single-center	Single	No		A checklist used to standardize hospital pharmacists’ assessments of antimicrobial therapy.	A checklist based on quality indicators of optimal antimicrobial use was implemented to standardize hospital pharmacists’ assessments of antimicrobial therapy.	2017-01-01	2017-05-01	16 weeks	Provider (Pharmacists	1619	patients		AMU	Days of Therapy (DOD)_Unadjusted model
330																											AMU	Days of Therapy (DOD)_adjusted model
330																											AMU	Days of therapy of extended spectrum antimicrobial (DOD_ST)_Unadjusted model
330																											AMU	Days of therapy of extended spectrum antimicrobial (DOD_ST)_adjusted model
330																											AMU	Length of Therapy (LOT) in days_Unadjusted model
330																											AMU	Length of Therapy (LOT) in days_adjusted model
332	The Association of Antibiotic Stewardship With Fluoroquinolone Prescribing in Michigan Hospitals: A Multi-hospital Cohort Study	CLINICAL INFECTIOUS DISEASES	Vaughn, Valerie M.; Gandhi, Tejal; Conlon, Anna; Chopra, Vineet; Malani, Anurag N.; Flanders, Scott A.	2019		USA	High	Hospitals		Retrospective		cohort	48	Multi	Single			Either pre-prescription approval or Audit and feedback		2015-12-01	2017-09-01	22 months	Providers	11748	Patients		AMU	Proportion of patients Receiving Fluoroquinolone at Any location (inpatient or after discharge)	Percent
332																											AMU	Proportion of patients Receiving Fluoroquinolone at Inpatient only	Percent
332																											AMU	Proportion of patients Receiving Fluoroquinolone Started as inpatient and continued after discharge	Percent
332																											AMU	Proportion of patients Receiving Fluoroquinolone After discharge only	Percent
332																											AMU	Rate of Fluoroquinolone Treatment at Any location (inpatient or after discharge) (Days per 1000 Patients)	Rate (days/1000patients)
332																											AMU	Rate of Fluoroquinolone Treatment at Inpatient only (Days per 1000 Patients)	Rate (days/1000patients)
332																											AMU	Rate of Fluoroquinolone Treatment Started as inpatient and continued after discharge (Days per 1000 Patients)	Rate (days/1000patients)
332																											AMU	Rate of Fluoroquinolone Treatment After discharge only (Days per 1000 Patients)	Rate (days/1000patients)
335	Antimicrobial Stewardship Review of Automated Candidemia Alerts Using the Epic Stewardship Module Improves Bundle-of-Care Adherence	OPEN FORUM INFECTIOUS DISEASES	Pettit, Natasha N.; Han, Zhe; Nguyen, Cynthia T.; Choksi, Anish; Charnot-Katsikas, Angella; Beavis, Kathleen G.; Tesic, Vera; Pisano, Jennifer	2019		USA	High	Academic Medical center	Acute care	Retrospective		Pre/post	1	Single	Single	No		A stewardship pharmacist reviewied automated alerts for all adult inpatients with candidemia within the ESM, a clinical decision support platform		2016-06-01	2018-07-01	12 months	Prescribers	84	Patients				Percent	24	10				42						36	15				42
335																											Adherence/Appropriateness of Therapy	Percentage of patients with Appropriate initial antifungal	Percent	100	42				42						100	42				42
335																											Adherence/Appropriateness of Therapy	Percentage of patients with Correct duration of therapy	Percent	94	31				33						100	30				30
335																											AMS	Percentage of patients where Infectiuos Disease consultation was done	Percent	86	36				42						98	41				42
335																											AMS	Percentage of patients with Repeated blood cultures	Percent	98	41				42						100	42				42
335																											AMU	Percenatge of cases with Fluconazole prescribed	Percent	19	8				42						31	13				42
335																											AMU	Percenatge of cases with Micafungin prescribed	Percent	76	32				42						64	27				42
335																											AMU	Percenatge of cases with Amphotericin prescribed	Percent	0	0				42						4	2				42
335																											AMU	Percenatge of cases with Posaconazole prescribed	Percent	0	0				42						0	0				42
335																											AMU	Percenatge of cases with Vericonazole prescribed	Percent	5	2				42						0	0				42
335																											AMU	Percentage of patients with Composite bundle adherence	Percent	48	20				42						83	35				42
335																											Infection rate/disease incidence	Percentage of cases with the line as source of infection	Percent	64	29				42						62	26				42
335																											Infection rate/disease incidence	Percentage of cases with the Intra-abdominal as source of infection	Percent	16	7				42						26	11				42
335																											Infection rate/disease incidence	Percentage of cases with the urinary as source of infection	Percent	4	2				42						4	2				42
335																											Infection rate/disease incidence	Percentage of cases with Wound, skin/soft tissue, ulcers as source of infection	Percent	2	1				42						2	1				42
335																											Infection rate/disease incidence	Percentage of cases with Endovascular (LVAD, thrombus, endocarditis)as source of infection	Percent	4	2				42						4	2				42
335																											Infection rate/disease incidence	Percentage of cases with unknown sources of infection	Percent	13	6				42						0	0				42
335																											Length of stay	Median Length of Stay in days	Median	24		IQR	14	34	42						18			11	28	42
335																											Mortality	Mortality at 30 days	Percent	19	8				42						26	11				42
335																											TIme to therapy	Median Time to antifungal initiation in hrs	Median	4.8		IQR	2.2	7.3	33						3.3			2.4	6.5	28
335																											TIme to therapy	Median time to targeted antifungals in hrs	Median	3.1		IQR	2.3	4.8	22						3.6			2.1	4.4	20
335																													Percent	19	8				42						14	6				42
335																													Percent	7	3				42						12	5				42
335																													Percent	4	2				42						2	1				42
335																													Percent	42	19				42						36	15				42
335																													Percent	69	29				42						88	37				42
335																													Percent	65	28				42						86	36				42
335																													Percent	89	34				38						94	32				34
337	Antimicrobial stewardship by academic detailing improves antimicrobial prescribing in solid organ transplant patients	EUROPEAN JOURNAL OF CLINICAL MICROBIOLOGY & INFECTIOUS DISEASES	So, Miranda; Morris, Andrew M.; Nelson, Sandra; Bell, Chaim M.; Husain, Shahid	2019		Canada	High	Academic teaching hospital	Solid organ transplant patients	Prospective		Pre/post	1	Single	Single	No	NA	Academic detailing (Treatment recommendations from AMS team)	We used serial-point surveys to evaluate the effectiveness of academic detailing. For our intervention, academic detailing was led by the immunocompromised host AMS team, who met with prescribers caring for SOT recipients every Monday and Wednesday. The AMS team's recommendations were founded on established AMS principles, literature, and published guidelines pertinent to SOT.	2015-11-23	2016-10-01	11 months	Providers	335	patients		AMU	Percent of patients who received one or more antimicrobial treatment	Percent	62.3	87				139						56.6	111				196
337																											AMU	Percent of patients who received consultation and were given antimicrobial treatment concordant with stewardship principles	Percent	82.5	33				40						76.6	36				47
337																											AMU	Antimicrobial consumption in DDD per 100 patient days	DDD per 100 patient days	140.9											162.4
337																											AMU	Antibiotic consumption in DDD per 100 patient days	DDD per 100 patient days	97.3											114.2
337																											AMU	Antifungal consumption in DDD per 100 patient-days	DDD per 100 patient days	43.5											48.2
337																											Cost	Antimicrobial costs in CAD per patient-day	CAD per patient-day	37.88											33.8
337																											Cost	Antibiotic costs in CAD per patient-day	CAD per patient-day	15.74											16.3
337																											Cost	Antifungal costs in CAD per patient-day	CAD per patient-day	22.13											17.51
337																											Infection rate/disease incidence	Cases of hospital-acquired C diff infection per 1000 patient days	Cases per 1000 patient days	0.69											0.69
337																											Length of stay	Average hospital length of stay	Average	13.4		SD	1.8								13.3			2.1
337																											Mortality	Percent of in-hopsital mortalities of total discharges	Percent	1.4	23				1666						1.5	34				2258
337																											Readmission	Percent of total discharged patients that had unplanned readmission 30 days or less following discharge	Percent	2.9	48				1666						1.9	45				2258
341	Centralized Communication of Blood Culture Results Leveraging Antimicrobial Stewardship and Rapid Diagnostics	OPEN FORUM INFECTIOUS DISEASES	Shemanski, Shelby; Bennett, Nicholas; Essmyer, Cynthia; Kennedy, Kevin; Buchanan, Donna M.; Warnes, Andrew; Boyd, Sarah	2019		USA	High	Academic, Community and critical care hospitals		Both		Pre/post	5	Multi-center	Bundled	No		All positive blood cultures were communicated to ASP personnel or SLHS pharmacy staff. Pharmacists then became responsible for interpreting results, assessing patient specific information, and subsequently relaying culture and treatment information to providers.		2016-08-01	2016-12-01	5 months	Providers	504	Patients		Admission rate	Percentage of patients admitted in ICU	Percent	44.5					218						35.5					286
341																											Cost	Median Inpatient cost	Median	15475		IQR	7779	29636	218						14884			8984	27667	286
341																											Cost	Average antimicrobial cost	Mean	426.32											265.96					286
341																											Length of stay	Median ICU length of stay, days,	Median	3		IQR	2	8	218						3			2	6	286
341																											Length of stay	Median Hospital length of stay, days	Median	7		IQR	5	13	218						7			5	11	286
341																											Length of stay	Median Hospital length of stay from positive gram stain, days,	Median	6		IQR	4	10	218						6			4	10	286
341																											Mortality	Inpatient mortality	Percent	4.1	9				218						4.5	13				286
341																											Time to therapy	Median Time to appropriate therapy, hours from gram stain,	Median	-15.1		IQR	-15.1	-1.6	218						-16.6			-24.6	-6.6	286
341																											Time to therapy	Median Time to optimal therapy, hours from gram stainstain	Median	13.8		IQR	-12.3	48	218						4.6			-16.7	35.6	286
341																											Time to therapy	Median Time to organism identification from gram stain–PCR, hours,	Median	1.4		IQR	0.1	1.8	218						1.5			0.1	2.1	286
341																											Time to therapy	Median Time to organism identification, hours from gram stain–MALDI-TOF, hours,	Median			IQR			218						25.5			17.7	33.9	286
341																											Time to therapy	Median Time to Time to susceptibility, hours	Median	43.8		IQR	34.6	60.1	218						48.7			39	57.4	286
342	Effects of an automatic discontinuation of antibiotics policy: A novel approach to antimicrobial stewardship	AMERICAN JOURNAL OF HEALTH-SYSTEM PHARMACY	Bolten, Bailey C.; Bradford, J. Lacie; White, Brittany N.; Heath, Gregory W.; Sizemore, James M.; White, Cyle E.	2019		USA	High	Tertiary academic teaching hospital	ICU and non-ICU adult patients	Retrospective		Pre/Post	1	Single	Bundled	No		Education, Automatic discontinuation of antibiotics	ASP team could automatically stop antibiotic regimens involving unnecessary double coverage or exceeded duration based on IDSA guidelines, education and notes on ASP decision-making were made available to the physicians	2016-05-01	2016-12-01	8 months	Providers	324	patients		AMU	Mean total days of antibiotics	Mean days of therapy	7.6	NA	SE	0.3		161	6.6		0.2		161
342																											AMU	Means days of therapy exceeding the number outlined per ADAP or days of inappropriate double coverage	Mean days of therapy	2.3	NA	SE	0.2		161	1.5		0.1		161
344	Impact of an Infectious Disease Specialist on an Antimicrobial Stewardship Program at a Resource-Limited, Non-Academic Community Hospital in Korea	J Clin Med	Kim YC, Kim EJ, Heo JY, Choi YH, Ahn JY, Jeong SJ, Ku NS, Choi JY, Yeom JS, Kim HY	2019		South Korea	High	Non-academic community hospital		Retrospective		Pre/post	1	Single	Single	No		Policy for restricted antibiotics, alarm system	The policies mainly aimed to limit inappropriate use of prophylactic antibiotics for surgery, which restricted prescription of 3rd generation cephalosporins and aminoglycoside for surgery. Additionally, computerized prescription monitors produced pop-up alarms when physicians continued to prescribe antibiotics designated as restricted, such as linezolid, colistin, tigecycline, glycopeptides, and …	2022-03-17	2022-06-17	4 months	Providers	578	specimens			Aminoglycosides use	DDD/1000 PD
344																												1st/2nd-gen cephalosporins use	DDD/1000 PD
344																												3rd/4th-gen cephalosporin use	DDD/1000 PD
344																												Ceftazidime/cefepime use	DDD/1000 PD
344																												Carbapenem use	DDD/1000 PD
344																												Glycopeptides use	DDD/1000 PD
344																												Penicillin use	DDD/1000 PD
344																												Fluoroquinolones use	DDD/1000 PD
344																												Other antibiotic use	DDD/1000 PD
344																												Total antibiotic use	DDD/1000 PD
348	Clinical impact of an educational antimicrobial stewardship program associated with infectious diseases consultation targeting patients with cancer: Results of a 9-year quasi-experimental study with an interrupted time-series analysis	JOURNAL OF INFECTION	Molina, Jose; Noguer, Manuel; Antonio Lepe, Jose; Antonia Perez-Moreno, Maria; Aguilar-Guisado, Manuela; Lasso de la Vega, Roberto; Penalva, German; Carlos Crespo-Rivas, Juan; Victoria Gil-Navarro, Maria; Salvador, Javier; Miguel Cisneros, Jose	2019		Spain	High	University tertiary hospital	Oncology ward	Both		pre/post (quasi)	1	single	Bundled	No		Education for the prescribers, clinical guidelines, interviews	a) Development of consensual clinical guidelines for common infectious syndromes in patients with cancer 12; b) face-to-face structured educational interviews with Oncologists on the basis of specific antibiotic prescriptions to reinforce the principles of the correct use of antibiotics; prescriptions employed for interviews were randomly selected (not targeted toward specific classes of antibiot…	2011-01-01	2017-06-01	78 months	Providers	252	Blood stream infection cases			Seven day mortality rate-Deaths per 1000 admissions (7 days)	Rate (deaths/1000 admissions)
348																												Thirty day mortality rate-Deaths per 1000 admissions (30 days)	Rate (deaths/1000 admissions)
348																												DDD of all-class antimicrobials (J01+J02) /100 OBD	Rate (DDD/100 Occupied Bed days)
348																												DDD of antipseudomonal betalactams /100 OBD	Rate (DDD/100 Occupied Bed days)
348																												Pharmacy expenditures in antimicrobial agents(€)
348																												Rate of DDD of oral antimicrobials over all DDD (%)	Percent
349	The Effect of Expert Feedback on Antibiotic Prescribing in Pediatrics: Experimental Evidence	MEDICAL DECISION MAKING	Eilermann, Kerstin; Halstenberg, Katrin; Kuntz, Ludwig; Martakis, Kyriakos; Roth, Bernhard; Wiesen, Daniel	2019		Germany	High	University hospital	Pediatric care	Prospective		RCT	3	Multi	Single	Yes	3	Review and feedback	pediatricians received descriptive feedback in form of an expert benchmark, which allowed them to compare their own prescribing decisions with expert recommendations	2014-10-01	2015-03-01	NA- one time intervention	Providers	73	pediatricians		AMU	Average length of antibiotic therapy in days	Average days	7.98		95% CI	7.42	8.53	1560	7.83	NA	7.31	8.35	1560	7.23	NA		6.93	7.53	1560
351	Impact of antimicrobial stewardship managed by clinical pharmacists on antibiotic use and drug resistance in a Chinese hospital, 2010-2016: a retrospective observational study	BMJ Open	Wang H, Wang H, Yu X, Zhou H, Li B, Chen G, Ye Z, Wang Y, Cui X, Zheng Y, Zhao R, Yang H, Wang Z, Wang P, Yang C, Liu L	2019		China	Upper middle	Tertiary hospital		Retrospective		Pre/post	1	Single	Bundled	No		Multiaspect intervention measures were implemented by clinical pharmacists- formulating the activity programme and performance management, advising on antibacterial prescriptions and training	AMS group- The leadership group was responsible for work deployment and supervision, whereas the expert group was responsible for technical guidance, participation in consultations, training doctors on rational use of antibiotics and implementation of AMS monitoring; Training was conducted every 6 months in two forms: (1) clinical pharmacists gave lessons to the medical staff in the lecture hall,…	2022-07-11	2022-12-13	2.5 years	Providers	18493963	patients			Proportion of antibiotic prescriptions in outpatients	mean
351																												Proportion of antibiotic prescriptions in inpatients	mean
351																												Intensity of consumption in inpatients	mean
351																												Proportion of prophylaxis in patients undergoing type I incision operations	mean
351																												Proportion of rational timing of initial dose	mean
351																												Proportion of rational duration of prophylaxis	mean
353	Feasibility of Core Antimicrobial Stewardship Interventions in Community Hospitals	JAMA NETWORK OPEN	Anderson, Deverick J.; Watson, Shera; Moehring, Rebekah W.; Komarow, Lauren; Finnemeyer, Matthew; Arias, Rebekka M.; Huvane, Jacqueline; Hill, Carol Bova; Deckard, Nancie; Sexton, Daniel J.; Bartlett, John; Bonomo, Robert A.; Chambers, Henry, III; Cosgrove, Sara Elizabeth; Cross, Heather R.; Dixon, Dennis; Doi, Yohei; Evans, Scott; Fowler, Vance Garrison; Ghazaryan, Varduhi; Hanson, Kimberly E.; …	2019		USA	High	Community hospitals		Prospective		Nonrandomized trial	4	Multi	Bundled- phased	Yes	3		modified preauthorization (PA), in which the prescriber had to receive pharmacist approval for continued use of the antibiotic after the first dose, and (2) postprescription audit and review (PPR), in which the pharmacist would engage the prescriber about antibiotic appropriateness after 72 hours of therapy. Two hospitals performed modified PA for 6 months, then PPR for 6 months after a 1-month w…	Stage 1: October 2013, 2: October 2014, 3: May 2015	1: October 2014, 2: April 2015, 3: October 2015	24 months	Provider	2692	patients		AMU	Overall antibiotic use (study and non-study antibiotics) during PPR compared with historic controls in mean days of therapy per 1,000 patient-days	Mean days of therapy per 1,000 patient-days
353																											AMU	Overall antibiotic use (study and non-study antibiotics) during modified PA compared with historic controls in mean days of therapy per 1,000 patient-days	Mean days of therapy per 1,000 patient-days
353																											AMU	Overall antibiotic use (study antibiotics) during PPR compared with historic controls in mean days of therapy per 1,000 patient-days	Mean days of therapy per 1,000 patient-days
353																											AMU	Overall antibiotic use (study antibiotics) during modified PA compared with historic controls in mean days of therapy per 1,000 patient-days	Mean days of therapy per 1,000 patient-days
353																											AMU	Vancomycin use during PPR compared with historic controls in mean days of therapy per 1,000 patient-days	Mean days of therapy per 1,000 patient-days
353																											AMU	Vancomycin use during modified PA compared with historic controls in mean days of therapy per 1,000 patient-days	Mean days of therapy per 1,000 patient-days
353																											AMU	Piperacillin‐tazobactam use during PPR compared with historic controls in mean days of therapy per 1,000 patient-days	Mean days of therapy per 1,000 patient-days
353																											AMU	Piperacillin‐tazobactam use during modified PA compared with historic controls in mean days of therapy per 1,000 patient-days	Mean days of therapy per 1,000 patient-days
353																											AMU	Anti‐pseudomonal carbapenem use during PPR compared with historic controls in mean days of therapy per 1,000 patient-days	Mean days of therapy per 1,000 patient-days
353																											AMU	Anti‐pseudomonal carbapenem use during modified PA compared with historic controls in mean days of therapy per 1,000 patient-days	Mean days of therapy per 1,000 patient-days
354	Impact of syndrome-specific antimicrobial stewardship interventions on use of and resistance to fluoroquinolones: An interrupted time series analysis	Am J Infect Control	Michelle T. Hecker; Andrea H. Son; Nina Naeger Murphy; Ajay K. Sethi; Brigid M. Wilson; Richard R. Watkins; Curtis J. Donskey	2019		USA	High	Tertiary-care teaching hospital		Prospective		Pre/post	1	Single-center	Bundled	Yes	2	Phase 1: Education, modifications of the electronic medical record (EMR), and audit and feedback. Phase 2: antimicrobial stewardship program o limit overuse of fluoroquinolones	Phase 1: Education, modifications of the electronic medical record (EMR), and audit and feedback. Phase 2: antimicrobial stewardship program was implemented. Audit and feedback and education were the primary strategies used by the stewardship team. One goal of the stewardship team was to limit overuse of fluoroquinolones, primarily for HCAP.	2010-01-01	2016-12-01	7 years	Providers		patients		AMU	Total inpatient fluoroquinolone use	Rate ratio	0.91						0.68
354																											AMU	Change in rate of piperacillin/tazobactam use	Rate
354																											AMU	Change in rate of nitrofurantoin use	Rate
356	Antimicrobial Stewardship Programs Are Required in a Department of Surgery: "How" Is the Question A Quasi-Experimental Study: Results after Three Years	SURGICAL INFECTIONS	Manuel-Vazquez, Alba; Palacios-Ortega, Francisco; Garcia-Septiem, Javier; John Thuissard, Israel; Sanz-Rosa, David; Arias-Diaz, Javier; Mariajover-Navalon, Jose; Manuel Ramia, Jose	2019		Spain	High	University public primary referral hosp	General and Digestive Surgery Department	Both		Quasi (pre/post)	1	single	single	Yes	2	Prospective audit and feedback on provider prescriptions	The prescriptions of meropenem were reviewed by the ASP team, which formulated or not a recommendation about drug, dose, duration, or de-escalation of meropenem. The feedback included the transmission of these recommendations by the ASP member surgeon to the staff. The prescribers maintained their autonomy to accept the recommendation or not.	2014-10-02	2017-09-30	3 years	Providers	13968	patients			Percentage of patients with a slight risk of mortality	Percent	82.42	8507				10321						83.14	3032				3647
356																												Percentage of patients with a Moderate risk of mortality	Percent	12.86	1327				10321						12.37	451				3647
356																												Percentage of patients with an Important risk of mortality	Percent	3.22	332				10321						2.93	107				3647
356																												Percentage of patients with an extreme risk of mortality	Percent	1.5	155				10321						1.56	57				3647
356																												All-cause mortality 30 day readmission	Percent	0.91	94				10321						0.6	22				3647
356																												Percentage of cases with 30-day readmission	Percent	1.8					10321						1.64					3647
356																												Length of hospital stay	Days	6.11					10321						4.77					3647
356																												Prevalence of E. coli from the blood cultures conducted	Percent	17.89					1532						18.19					963
356																												Prevalence of K. pneumoniae from the blood cultures conducted	Percent	6.27					1532						8.81					963
356																												Prevalence of P. aeruginosa from the blood cultures conducted	Percent	6.59					1532						3.59					963
356																												Meropenem resistence rate of E.coli	Percent	0.45											0
356																												Meropenem resistence rate of K. pneumoniae	Percent	2.53											0
356																												Meropenem resistence rate of P. aeruginosa	Percent	21.25											7.69
356																												Meropenem days of therapy	Median	105.9		IQR	74.8	155							31			23.5	41
357	A 2-Year Pragmatic Trial of Antibiotic Stewardship in 27 Community Nursing Homes	JOURNAL OF THE AMERICAN GERIATRICS SOCIETY	Sloane, Philip D.; Zimmerman, Sheryl; Ward, Kimberly; Kistler, Christine E.; Paone, Deborah; Weber, David J.; Wretman, Christopher J.; Preisser, John S.	2020		USA	High	Commuity Nursing Homes		Prospective		Qusi-experimental	27	Multi	Bundled	No		Standardized antibiotic stewardship quality improvement program was applied to both arms of the study although the mode of delivery of the interventioned varied between the arms	Standardized antibiotic stewardship quality improvement program, including training modules for nurses and medical providers, posters, algorithms, communication guidelines, quarterly information briefs, an annual quality improvement report, an informational brochure for residents and families, and free continuing education credit.	2015-05-01	2017-04-01	2 years	Providers	27	Antibiotic Prescription rates per study arm		AMU	Change in rate of Total systemic antibiotic prescriptions	Rate (prescription rate/1000 resident-days)
357																											Admission rate	Change in rate of hospitalization for all cases	Rate (hospitalization/ 1000 resident days
357																											AMU	Change in Time between prescriptions, days	Mean
357																											AMU	Change in rate of UTI prescriptions prescriptions	Rate (prescription rate/1000 resident-days)
357																											AMU	Change in rate of Respiratory tract infection prescriptions	Rate (prescription rate/1000 resident-days)
357																											AMU	Change in rate of Skin infection prescriptions	Rate (prescription rate/1000 resident-days)
357																											Infection rate/disease incidence	Change in the Proportion of MRSA infections treated	Rate (infections/ 10000 resident days
357																											Infection rate/disease incidence	Change in the Proportion of Clostridium difficile infections treated	Rate (infections/ 10000 resident days
357																											Readmission	Change in rate of readmissions within 30 days	Rate (hospitalization/ 1000 resident days
358	The Impact of a National Antimicrobial Stewardship Program on Antibiotic Prescribing in Primary Care: An Interrupted Time Series Analysis	CLINICAL INFECTIOUS DISEASES	Balinskaite, Violeta; Johnson, Alan P.; Holmes, Alison; Aylin, Paul	2018		UK	High	Primary care		Not stated		Pre/post quasi-experimental	Not stated	Multi	Single	No	NA		Introduction of Quality Premium 2015–16 guidance which called for improvement of antibiotic prescribing in primary care. It consists of 3 parts: (1) reductions in the number of antibiotics prescribed in primary care by 1% (or greater) from each CCG’s 2013–14 value; (2) reductions in the proportion of broad-spectrum antibiotics, as a percentage of the total number of selected antibiotics prescribe…	2015-04-01	2017-02-01	23 months	Providers	Not stated	NA	Time-series analysis	AMU	Average monthly number of all antibiotics prescribed	Avernave number of prescriptions
358	The Impact of a National Antimicrobial Stewardship Program on Antibiotic Prescribing in Primary Care: An Interrupted Time Series Analysis	Clin Infect Dis	Violeta Balinskaite; Alan P. Johnson; Alison Holmes; and Paul Aylin	2018		England	High	Primary care facilities		Retrospective		Pre/post	not stated	Multi-center	Bundled	No		Introduction of quality premium for the improvement of antibiotic prescribing in primary care	The quality premium consisted of interventions such as : (1) reductions in the number of antibiotics prescribed in primary care by 1% (or greater) from each CCG’s 2013–14 value; (2) reductions in the proportion of broad-spectrum antibiotics, as a percentage of the total number of selected antibiotics prescribed in primary care, either by 10% from each CCG’s 2013–14 value ; and (3) secondary care …	2015-04-01	2017-02-01	23 months	Clinical Commisioning Groups (CCGs)	140 million	Antibiotic items prescribed		AMU	Total number of antibiotic items prescribed	Sum
358																											AMU	Average monthly number of all broad-spectrum antibiotics prescribed	Avernave number of prescriptions
358																											AMU	Number of broad-spectrum antibiotic items prescribed	Percent
359	A Multifaceted Intervention Improves Prescribing for Acute Respiratory Infection for Adults and Children in Emergency Department and Urgent Care Settings	ACADEMIC EMERGENCY MEDICINE	Yadav, Kabir; Meeker, Daniella; Mistry, Rakesh D.; Doctor, Jason N.; Fleming-Dutra, Katherine E.; Fleischman, Ross J.; Gaona, Samuel D.; Stahmer, Aubyn; May, Larissa	2019		USA	High	Acdemic hospitals	ED and urgent care units	Prospective		RCT	3	Multi	Bundled	No		CDC adopted steward ship interventions and henhanced interventions	The adapted intervention incorporated strategies from CDC’s Core Elements for Outpatient Antibiotic Stewardship, including provider and patient education, a physician champion, and departmental feedback, using implementation tools found to be feasible in the acute care setting and accepted by local providers. Enhanced intervention included peer comparison feedback and locally tailored public-faci…	2017-07-01	2018-02-01	7 months	Providers	291	Patients		AMU	Antibiotic Prescription Rate (%) for Antibiotic-nonresponsive Acute Respiratory Infections at UC Davies	Rate (units not stated)
360	Antimicrobial resistance patterns of urine culture specimens from 27 nursing homes: Impact of a two-year antimicrobial stewardship intervention	INFECTION CONTROL AND HOSPITAL EPIDEMIOLOGY	Tandan, Meera; Sloane, Philip D.; Ward, Kimberly; Weber, David J.; Vellinga, Akke; Kistler, Christine E.; Zimmerman, Sheryl	2019		USA	High	Nursing homes		Both		Pre/post	27	multi	Bundled	No		The antimicrobial stewardship intervention was designed to improve knowledge and understanding of nurses, physicians, residents, and families about UTI.	The antimicrobial stewardship intervention was designed to improve knowledge and understanding of nurses, physicians, residents, and families about UTI. UTI-related training modules were developed, and these were provided to each facility . Training included 6 topics: causes of antimicrobial resistance; urinalysis; urine culture reports; asymptomatic bacteriuria; symptoms of UTIs; and management …	2015-06-01	2017-05-01	2 years	Providers	6718	Urine cultures of patients		AMS	Rate at which urine cultures were performed	Rate (cultures/1000PD)	4.15					1893	3.11				1106
360																											AMR	Percentage of cases with Ciprofloxacin resistant Escherichia coli	Percent	56.8	300				528	52	330			635
360																											AMR	Percentage of cases with Nitrofurantoin resistant Escherichia coli	Percent	13.2	70				529	6.6	39			590
360																											AMR	Percentage of cases with Trimethoprim-sulfamethoxazole resistant Escherichia coli	Percent	40.4	211				522	43.8	174			625
360																											AMR	Percentage of cases with Tetracycline Escherichia coli	Percent	41.5	97				234	39.2	113			288
360																											AMR	Percentage of cases with 3rd-generation Cephalosporin resistant Escherichia coli	Percent	19.7	105				532	18.8	118			626
360																											AMR	Percentage of cases with Carbapenems resistant Escherichia coli	Percent	1	5				523	0.7	4			577
360																											AMR	Percentage of cases with MDR resistant Escherichia coli	Percent	15.6	78				499	15.6	84			537
360																											AMR	Percentage of cases with Ciprofloxacin resistant Proteus spp	Percent	71.9	138				192	65.7	157			239
360																											AMR	Percentage of cases with Trimethoprim-sulfamethoxazole resistant Proteus spp	Percent	41.8	79				189	40	92			230
360																											AMR	Percentage of cases with Tetracycline Proteus spp	Percent	99	103				104	100	120			120
360																											AMR	Percentage of cases with 3rd-generation Cephalosporin resistant Proteus spp	Percent	8.3	16				193	9.3	22			237
360																											AMR	Percentage of cases with Carbapenems resistant Proteus spp	Percent	3	4				108	1.7	2			114
360																											AMR	Percentage of cases with MDR resistant Proteus spp	Percent	6.7	12				180	14.8	30			216
360																											AMR	Percentage of cases with Ciprofloxacin resistant Klebsiella pneumoniae	Percent	15.9	26				164	18.5	40			216
360																											AMR	Percentage of cases with Nitrofurantoin resistant Klebsiella pneumoniae	Percent	64.4	107				166	47.8	101			211
360																											AMR	Percentage of cases with Trimethoprim-sulfamethoxazole resistant Klebsiella pneumoniae	Percent	16.5	26				158	11.2	24			215
360																											AMR	Percentage of cases with Tetracycline Klebsiella pneumoniae	Percent	25.4	16				63	18.6	19			102
360																											AMR	Percentage of cases with 3rd-generation Cephalosporin resistant Klebsiella pneumoniae	Percent	18	30				167	17	37			218
360																											AMR	Percentage of cases with Carbapenems resistant Klebsiella pneumoniae	Percent	1.8	3				163	2.9	6			207
360																											AMR	Percentage of cases with MDR resistant Klebsiella pneumoniae	Percent	11.3	18				159	16.1	33			205
360																											AMR	Percentage of cases with Levofloxacin resistant Enterococcus spp	Percent	60.6	106				175	55.9	81			145
360																											AMR	Percentage of cases with Ampicillin resistant Enterococcus spp	Percent	17.6	22				125	18.4	19			103
360																											AMR	Percentage of cases with Nitrofurantoin resistant Enterococcus spp	Percent	13.8	25				181	14.4	21			146
360																											AMR	Percentage of cases with Tetracycline Enterococcus spp	Percent	83.3	145				174	83.9	120			143
360																											AMR	Percentage of cases with Vancomycin resistant Enterococcus spp	Percent	10	18				180	12.5	18			144
360																											AMR	Percentage of cases with Ciprofloxacin resistant Enterobacteriaceae	Percent	51.7	512				991	47.7	578			1211
360																											AMR	Percentage of cases with Nitrofurantoin resistant Enterobacteriaceae	Percent	43.9	436				991	38.8	444			1144
360																											AMR	Percentage of cases with Trimethoprim-sulfamethoxazole resistant Enterobacteriaceae	Percent	36.2	353				976	34.9	413			1182
360																											AMR	Percentage of cases with Tetracycline Enterobacteriaceae	Percent	52.6	236				449	50.8	288			567
360																											AMR	Percentage of cases with 3rd-generation Cephalosporin resistant Enterobacteriaceae	Percent	18.1	181				999	18	216			1203
360																											AMR	Percentage of cases with Carbapenems resistant Enterobacteriaceae	Percent	1.8	15				837	22	21			938
360																											AMR	Percentage of cases with MDR resistant Enterobacteriaceae	Percent	13.2	121				913	15.7	160			1016
360																											AMS	Positivity rate of urine cultures	Rate (positive cultures/1000PD	2.8					1893	2.1				1106
361	Changes in antibiotic use following implementation of a telehealth stewardship pilot program	INFECTION CONTROL AND HOSPITAL EPIDEMIOLOGY	Wilson, Brigid M.; Banks, Richard E.; Crnich, Christopher J.; Ide, Emma; Viau, Roberto A.; El Chakhtoura, Nadim G.; Jones, Yvonne R.; Cherry, Jason B.; Anderson, Brett A.; Jump, Robin L. P.	2019		USA	High	Medical Centers		Prospective		pre/post (quasi)	2	multi	Single	No		Teleconferences about antibiotic stewardship		2016-08-01	2017-08-01	12 months	Providers	Not stated	Patients		AMU	Rate of therapy for Site A, acute care	Rate (DOT/1000 Days of Care)	984.7		Poisson 95% CI	959	1010.8							911.5			885.5	9.38
361																											AMU	Rate of therapy for Site A, long-term care	Rate (DOT/1000 Days of Care)	89.7		Poisson 95% CI	87.1	92.3							72.1			69.8	74.4
361																											AMU	Rate of therapy for Site B, acute care	Rate (DOT/1000 Days of Care)	577.3		Poisson 95% CI	542.1	614							453.3			424	484.1
361																											AMU	Rate of therapy for Site B, long-term care	Rate (DOT/1000 Days of Care)	81.9		Poisson 95% CI	79.3	84.5							69			66.6	71.3
361																											AMU	Average Antibiotic spectrum index for Site A, acute care	Rate (DOT/1000 Days of Care)	8.76		Poisson 95% CI	8.62	8.9							8.42			8.26	8.57
361																											AMU	Average Antibiotic spectrum index for Site A, long-term care	Rate (DOT/1000 Days of Care)	6.44		Poisson 95% CI	6.34	6.55							5.84			5.74	5.93
361																											AMU	Average Antibiotic spectrum index for Site B, acute care	Rate (DOT/1000 Days of Care)	6.73		Poisson 95% CI	6.48	6.99							6.59			6.35	6.82
361																											AMU	Average Antibiotic spectrum index for Site B, long-term care	Rate (DOT/1000 Days of Care)	5.25		Poisson 95% CI	5.17	5.33							5.45			5.35	5.54
361																											AMU	Average Length of Therapy Site A, acute care	Rate (DOT/1000 Days of Care)	4.01		Poisson 95% CI	3.84	4.17							3.53			3.4	3.7
361																											AMU	Average Length of Therapy Site A, long-term care	Rate (DOT/1000 Days of Care)	7.11		Poisson 95% CI	2.94	7.71							6.46			5.22	7.7
361																											AMU	Average Length of Therapy Site B, acute care	Rate (DOT/1000 Days of Care)	3.15		Poisson 95% CI	2.94	3.36							3.1			2.83	3.38
361																											AMU	Average Length of Therapy Site B, long-term care	Rate (DOT/1000 Days of Care)	7.23		Poisson 95% CI	5.58	8.88							6.56			5.91	7.21
362	Control of Gram-negative multi-drug resistant microorganisms in an Italian ICU: Rapid decline as a result of a multifaceted intervention, including conservative use of antibiotics	INTERNATIONAL JOURNAL OF INFECTIOUS DISEASES	Frattari, Antonella; Savini, Vincenzo; Polilli, Ennio; Di Marco, Graziano; Lucisano, Giuseppe; Corridoni, Serena; Spina, Tullio; Costantini, Alberto; Nicolucci, Antonio; Fazii, Paolo; Viale, Pierluigi; Parruti, Giustino	2019		Italy	High	general hospital	ICU	Retrospective		Pre/post, quasi-experimental	1	Single	Bundled	Yes	4	Update guidelines, enhanced IPC and WASH, Improved laboratory and surveillance, Education, Development of ASP team to supervise AMU, Education	Close monitoring of ensuing infections in febrile neuro-critical patients out of empirical antibiotic prescription, Education and quarterly staff meetings, MDRO screening at admission, Reinforcement of existing procedures for Infection Control, including: hand glove change after any contact with patients, irrespective of MDRO carriage; frequent hand washing; immediate notification of both coloniz…	2015-07-01	2017-05-01	1 year	Providers	668	patients		Mortality	Mortality Rate, Percent	Percent	34.2	26				76	36.4	32			88	32.9	28				85	43.7	31
362																											AMR	Median rate of resistance among gram negative organisms	Median percentage	91		IQR	36	91		46		12	91		46			17	91		43		17
362																											AMR	Median rate of resistance among K. pneumoniae	Median percentage	94		IQR	12	94		93.5		29	94		87			12	94		56		6
362																											AMR	Median rate of resistance among A baumannii	Median percentage	91		IQR	91	91		91		90	92		91			90	91		83		83
362																											AMR	Median rate of resistance among P. aeruginosa		38		IQR	36	54		46		36	58		46			36	50		25		6
362																											AMR	Median rate of resistance among Gram positive organisms	Median percentage	23.5		IQR	7	43		19		7	33		13			6	31		20		13
362																											AMR	Median rate of resistance among S. aureus	Median percentage	7		IQR	6	19		7		7	7		13			6	20		6		6
362																											AMR	Median rate of MRSA resistance	Median percentage	38		IQR	11	63		25		11	50		11			10	40		30		11
362																											AMR	Median rate of resistance to meropenem	Median percentage	89		IQR	27	89		32		17	89		27			17	89		27		13
362																											AMR	Median rate of resistance to imipenem	Median percentage	75		IQR	30	88		40		18	88		30			23	88		31		14
362																											AMR	Median rate of resistance to piperacillin/tazobactam	Median percentage	73		IQR	25	90		33		15	90		27			20	89		25		7
362																											AMU	Overall antibiotic use DDD per patient	DDD per patient	45.37					76	29.12				88	26.88					85	26.94
362																											Cost	Average overall cost per patient in Euros per patient	Average per patient	1041.4					76	790.91				88	790.04					85	367.54
366	Evaluation of a pharmacist-led penicillin allergy de-labelling ward round: a novel antimicrobial stewardship intervention	JOURNAL OF ANTIMICROBIAL CHEMOTHERAPY	Devchand, M.; Kirkpatrick, C. M. J.; Stevenson, W.; Garrett, K.; Perera, D.; Khumra, S.; Urbancic, K.; Grayson, M. L.; Trubiano, J. A.	2019		Australia	High	Tertiary referral	Inpatients	Prospective audit		Pre/post	1	Single	Single			Penicillin allergy delabelling	pharmacist-led AMS penicillin allergy de-labelling ward round was implemented for inpatients	2018-03-14	2018-08-15	5 months	Providers	106	patients		Adherence/Appropriateness of Therapy	Percent of patients given restricted antibiotics	Percent	42.5	45	NA			106						17.9	19				106	17.9	19
367	Changes in resistance among coliform bacteraemia associated with a primary care antimicrobial stewardship intervention: A population-based interrupted time series study	PLOS MEDICINE	Hernandez-Santiago, Virginia; Davey, Peter G.; Nathwani, Dilip; Marwick, Charis A.; Guthrie, Bruce	2019		Scotland	High	General practices		Retrospective		Pre/post	Not stated	Multi-centre	Bundled	No		The intervention consisted of prescriber education, guideline development and dissemination, change of the primary care antimicrobial guideline format and content, feedback of comparative prescribing data at practice level with target setting in relation to formulary adherence, and small financial incentives to participate in improvement work were also provided.	The intervention consisted of prescriber education, guideline development and dissemination, change of the primary care antimicrobial guideline format and content, feedback of comparative prescribing data at practice level with target setting in relation to formulary adherence, and small financial incentives to participate in improvement work (approximately £390/€441/US$497 for an average-sized p…	2005-01-01	2015-12-01	11 Years	Healthcare providers	3442205	Patient prescriptions		AMU	Change in rate of prescription of Fluoroquinolones ((rate per 1,000 population)	Rate
367	Changes in resistance among coliform bacteraemia associated with a primary care antimicrobial stewardship intervention: A population-based interrupted time series study	PLoS Med	Hernandez-Santiago V, Davey PG, Nathwani D, Marwick CA, Guthrie B	2019		UK	High	Primary care facilities		Retrospective		Pre/post	Not stated	Multi	Bundled	No		Guideline/policy, feedback, financial incentive, education	Prescriber education, guideline development and dissemination, change of the primary care antimicrobial guideline format and content, feedback of comparative prescribing data at practice level with target setting in relation to formulary adherence, and small financial incentives to participate in improvement work; The educational component of the intervention comprised both written guidance and p…	2009-04-01	Not stated	Not stated	Providers	3442205	prescriptions			Fluoroquinolones prescribing rate per 1000 population
367																											AMU	Change in rate of prescription of Cephalosporins ((rate per 1,000 population)	Rate
367																											AMU	Change in rate of prescription of Co-amoxiclav ((rate per 1,000 population)	Rate
367																											AMU	Change in rate of AMR of Co-amoxiclav ((rate per 1,000 population)	Rate
367																											AMU	Change in rate of AMR of Co-amoxiclav ((rate per 1,000 population)	Rate
367																											AMU	Change in rate of AMR of Co-amoxiclav ((rate per 1,000 population)	Rate
367																												Cephalosporins prescribing rate per 1000 population
367																												Co-amoxiclav prescribing rate per 1000 population
367																												Fluoroquinolones resistance rate per 1000 bacteraemia episodes
367																												Cephalosporins resistance rate per 1000 bacteraemia episodes
367																												Co-amoxiclav resistance rate per 1000 bacteraemia episodes
368	Antimicrobial stewardship programme in a trauma centre of a tertiary care hospital in North India: Effects and implementation challenges	JOURNAL OF GLOBAL ANTIMICROBIAL RESISTANCE	Verma, Madhur; Shafiq, Nusrat; Tripathy, Jaya Prasad; Nagaraja, Sharath Burugina; Kathirvel, Soundappan; Chouhan, Devendra Kumar; Arora, Pankaj; Singh, Tarundeep; Jain, Kajal; Gautam, Vikas; Dhillon, Mandeep Singh	2019		India	Lower Middle	Tertiary teaching hospital	Advance trauma center	Both		pre/post	1	single	Bundled	yes	2	Audit and feedback, restriction of some antibiotics, education, policy de-escalation, dose optimisation, change drug route	Concurrent audit with intervention and feedback, Restriction on antibacterial usage- preapproval, Education and sensitisation activities to influence prescribing behaviour and increase acceptance of stewardship strategies, compliance with departmental antimicrobial policy, de-escalation of therapy on basis of culture and susceptibility testing results, dose optimisation, curb on combination thera…	2017-12-01	2018-01-01	2 months	providers	695	patients			Rate of Cephalosporins prescription	Percent	42	193				460	42.9	374			871
368																												Rate of Aminoglycosides prescription	Percent	32.8	151				460	30.8	268			871
368																												Rate of Metronidazole prescription	Percent	19.6	90				460	17.8	155			871
368																												Rate of Piperacillin/tazobactam prescription	Percent	1.5	7				460	3	26			871
368																												Rate of Amoxicillin/clavulanic acid prescription	Percent	1.1	5				460	0.8	7			871
368																												Rate of prescription of other antibiotics	Percent	3	14				460	4.7	41			871
368																												Proportion of sample sent for Samples sent for antimicrobial Culture and susceptibility testing	Percent	7.4	18				242	7.9	36			453
368																												Proportion of antibiotics prescribed as empirical therapy	Percent	7.4	34				460	17.5	152			871
368																												Proportion of antibiotics prescribed as prophylaxis	Percent	91.3	420				460	80.3	699			871
368																												Proportion of antibiotics prescribed based on culture and susceptibility report	Percent	1.3	6				460	2.3	20			871
370	Implementation of a Stewardship Initiative on Respiratory Viral PCR-based Antibiotic Deescalation	PHARMACOTHERAPY	Srinivas, Pavithra; Rivard, Kaitlyn R.; Pallotta, Andrea M.; Athans, Vasilios; Martinez, Kristin; Loutzenheiser, Samantha; Lam, Simon W.; Procop, Gary W.; Richter, Sandra S.; Neuner, Elizabeth A.	2019		USA	High	One acdemic and 6 regional community hospitals		Both		quasi, Pre/post	7	Multi	Bundled	No		Deescalion of antibiotics or initiatio of antivirals based on PCR results		A CDSS provided an alert to pharmacists when PCR resulst were available. The pharmacist reveiwed the patients treatment and frequently communicate dto the physicians if they felt that antibiotics were unnecessary. The pharmacists had received training partaining to this kind of ASP	2017-01-01	2017-03-01	Providers	163	Patients		AMU	Median inpatient durations of azithromycin therapy (days)	Median	2		IQR	1	4	77						2.8			1.4	3.9	86
370																											AMU	Median inpatient durations of piperacillin-tazobactam therapy (days)	Median	4		IQR	1.9	6.4	77						2.2			1.5	3.9	86
370																											AMU	Median inpatient durations of ceftriaxone therapy (days)	Median	1.7		IQR	0.5	4	77						2			0.7	3.9	86
370																											AMU	Median inpatient durations of levofloxacin therapy (days)	Median	3.2		IQR	0.3	4.3	77						1.2			0.9	2.4	86
370																											AMU	Median overral time to deescalation of antibiotics (days)	Median	2.7		IQR	1.3	4.3	77						2.3			1.3	3.9	86
370																											AMU	Median time to the discontinuation of piperacillin-tazo-bactam (days)	Median	1.4		IQR	1.4	6.6	77						1.9			1.4	3.3	86
370																											AMU	Median time to the discontinuation of ceftriaxone (days)	Median	2.7		IQR	0.4	4.4	77						1.8			1.1	2.4	86
370																											AMU	Median time to the discontinuation of levofloxacin (days)	Median	3.6		IQR	1.4	4.4	77						2			0.9	3.9	86
370																													Percent	61	1				77						67	58				86
370																													Percent	1.3	29				77						3.5	3				86
370																													Percent	38	29				77						29	25				86
370																													Percent	48	37				77						58	50				86
370																													Percent	39	30				77						35	30				86
370																													Percent	2.6	2				77						3.5	3				86
370																													Percent	10	8				77						8	7				86
370																													Percent	1.3	1				77						0	0				86
370																													Percent	0	0				77						0	0				86
371	Antimicrobial stewardship through telemedicine and its impact on multi-drug resistance	JOURNAL OF TELEMEDICINE AND TELECARE	dos Santos, Rodrigo P.; Dalmora, Camila H.; Lukasewicz, Stephani A.; Carvalho, Otavio; Deutschendorf, Caroline; Lima, Raquel; Leitzke, Tiago; Correa, Nilson C.; Gambetta, Marcelo V.	2018		Brazil	Upper Middle	Hospital		Both		quasi (pre/post)	1	single	Bundled	No		Immediate postprescription reviews and the provision of feedback through telemedicine tools.	All initiated antimicrobial prescriptions had to be reported, and patient data were entered into the web platform to be evaluated remotely by the ID specialists. The web platform enabled every case to be discussed, and the suggestions provided by ID specialists could be refuted. Therefore, medical staff had the choice to accept or reject the specialist advice. The physicians had unlimited access …	2014-05-01	2016-04-01	24 months	providers	11088	antibiotic prescriptions			Rate of antibiotic prescription appropriateness	Percent	50.4											81.4
371																												Rate of quinolone use	Rate (DDD/100 PD)
371																												Rate of IV Ciprofloxacin use	Rate (DDD/100 PD)
371																												Rate of IV levofloxacin use	Rate (DDD/100 PD)
371																												Rate of IV moxifloxacin use	Rate (DDD/100 PD)
371																												Rate of cephalosporin use	Rate (DDD/100 PD)
371																												Rate of first generation cephalosporin use	Rate (DDD/100 PD)
371																												Rate of IV cefuroxime use	Rate (DDD/100 PD)
371																												Rate of ceftriaxone use	Rate (DDD/100 PD)
371																												Rate of cefepime use	Rate (DDD/100 PD)
371																												Rate of amoxicillin + clavunate use	Rate (DDD/100 PD)
371																												Rate of ampicillin + salbactam use	Rate (DDD/100 PD)
371																												Rate of piperazin + tazabactam use	Rate (DDD/100 PD)
371																												Rate of carbapenem use	Rate (DDD/100 PD)
371																												Rate of vancomycin use	Rate (DDD/100 PD)
371																												Rate of polymyxins use	Rate (DDD/100 PD)
371																												Rate of Acinetobacter resistance	Rate (not stated)
371																												Rate of chlorhexidine soap consumption	Rate (not stated)
371																												Rate of reduction in antimicrobial costs	Rate (not stated)
371																												Mean antimicrobial cost per month	Mean	19525		IQR	13034	32681							15965			13288	24429
372	Education, decision support, feedback and a minor reward: a novel antimicrobial Stewardship intervention in a Swedish paediatric emergency setting	INFECTIOUS DISEASES	Malmgren, Annika; Biswanger, Karin; Lundqvist, Anders; Zaoutis, Theoklis	2019		Sweden	High	Medium-sized hospital	Pediatric emergency deparment	Prospective		Pre/post, quasi-exp	1	Single	Single	No		Education, informational materials in public areas, patient information materials, audit and feedback, reward	Education, Treatment flow charts of key aspects of the guidelines displaced at physician work station and e-mailed to participants, patient information leaflets, Audit and feedback	2017-02-01	2018-01-01	11 months	Providers	Not stated	Not stated		Adherence/Appropriateness of Therapy	Percent of visits for acute otitis media where guideline-adherent antibiotic was given	Percent	78.3	112				143	87.3	117			134
372																											Adherence/Appropriateness of Therapy	Percent of visits for acute otitis media where choice of antibiotics was in accordance with guidelines	Percent	88.2	90				102	95.7	90			94
372																											Adherence/Appropriateness of Therapy	Percent of visits for acute otitis media where dosage of antibiotics was in accordance with guidelines	Percent	91.1	82				90	90	81			90
372																											Adherence/Appropriateness of Therapy	Percent of visits for acute otitis media where antibiotic regimen was in accordance with guidelines	Percent	100	90				90	100	90			90
372																											Adherence/Appropriateness of Therapy	Percent of visits for acute otitis media where duration of antibiotic therapy was in accordance with guidelines	Percent	95.6	86				90	90	81			90
372																											Adherence/Appropriateness of Therapy	Percent of visits for acute tonsilitis where choice of antibiotcs was in accordance with guidelines	Percent	96	24				25	100	21			21
372																											Adherence/Appropriateness of Therapy	Percent of visits for acute tonsilitis where dosage of antibiotcs was in accordance with guidelines	Percent	66.7	16				24	71.4	15			21
372																											Adherence/Appropriateness of Therapy	Percent of visits for acute tonsilitis where regimen of antibiotcs was in accordance with guidelines	Percent	95.8	23				24	100	21			21
372																											Adherence/Appropriateness of Therapy	Percent of visits for acute tonsilitis where duration of antibiotic therapy was in accordance with guidelines	Percent	91.7	22				24	100	21			21
372																											AMS	Percent of visits in which watchful waiting occurred	Percent	26.7	12				45	57.5	23			40
372																											AMU	Percent of visits for acute tonsilitis where antibiotic was given	Percent	33.9	38				112	64.4	56			87
375	Impact of an antimicrobial stewardship intervention in India: Evaluation of post-prescription review and feedback as a method of promoting optimal antimicrobial use in the intensive care units of a tertiary-care hospital	Infect Control Hosp Epidemiol	Rupali P, Palanikumar P, Shanthamurthy D, Peter JV, Kandasamy S, Zacchaeus NGP, Alexander H, Thangavelu P, Karthik R, Abraham OC, Michael JS, Paul H, Veeraraghavan B, Chacko B, Jeyaseelan V, Alangaden G, Prentiss T, Zervos MJ	2019		India	Lower middle	ICU	Tertiary care hospital	Prospective		Pre/post	1	Single	Single	No		Prospective audit and feedback, guidelines, ASP consult	Prospective audit and feedback strategy; ASP consult- study ID physician provided a fairly detailed consultation to develop a rapport with the ICU team and the primary treating team	2022-07-16	2022-12-16	6 months	Providers	1161	patients			Justification for antimicrobial therapy- definite infection	percent	50.6	203					51.7	196				44.3	168
375																												Justification for antimicrobial therapy- probable infection	percent	23.9	96					26.6	101				33	125
375																												Justification for antimicrobial therapy- prophylaxis	percent	25.4	102					21.6	82				21.4	81
375																												Compliant with guidelines	percent	19.5	78					21.8	83				33.2	126
375																												Inappropriate antimicrobial use	percent	77.6	311					70.3	268				58.6	222
375																												Inappropriate choice of antibiotics	percent	73.3	294					56.2	214				55.1	209
375																												Quinolone use	DOT/1000 PD	33.3						21.5					15.4
375																												ß-Lactam/BLI use	DOT/1000 PD	133.7						153.3					102.4
375																												Cephalosporin use	DOT/1000 PD	249						24.2					14
375																												Carbapenem use	DOT/1000 PD	426						340.2					407.6
375																												Linezolid use	DOT/1000 PD	25.5						16.6					10.6
375																												Tigecycline use	DOT/1000 PD	41						5.4					9
375																												Azithromycin use	DOT/1000 PD	21.6						13.7					24.8
375																												Doxycycline use	DOT/1000 PD	2.2						1.8					3.7
375																												Colistin use	DOT/1000 PD	155.9						131.5					136.8
375																												Vancomycin use	DOT/1000 PD	27.9						24.5					17.8
375																												Septran use	DOT/1000 PD	17.3						10.6					19.7
375																												Penicillins use	DOT/1000 PD	60						60.6					50.9
375																												Teicoplanin use	DOT/1000 PD	95.9						72.9					81.3
375																												Metronidazole use	DOT/1000 PD	78.1						53					43.6
375																												Clindamycin use	DOT/1000 PD	69.7						42.4					37
375																												Aminoglycoside use	DOT/1000 PD	20.4						12.4					7.5
375																												Study antimicrobials use (quinolone-vancomycin)	DOT/1000 PD	831.5						717					713.6
375																												All antimicrobials use	DOT/1000 PD	1201.7						987					982.3
375																												De-escalation rate according to culture	percent	23.6	37					42.7	67				33.8	53
375																												Mortality	percent	22.4	90					27.6	105				22.4	85
375																												Infectious cause	percent	26.4	24					34.3	36				37.6	32
375																												Noninfectious cause	percent	73.3	66					65.7	69				62.4	53
375																												Re-admission to ICU	percent	4.5	18					8.9	34				4	15
375																												LOS	mean	19.19		SD	17.4			20.2		17.2			20.3			15.9
375																												LOS in ICU	mean	8.3		SD	6.2			8		7.6			8.7			8.3
376	Clinical impact of matrix-assisted laser desorption ionization-time of flight mass spectrometry combined with antimicrobial stewardship interventions in patients with bloodstream infections in a Japanese tertiary hospital	Int J Clin Pract	Niwa T, Yonetamari J, Hayama N, Fujibayashi A, Ito-Takeichi S, Suzuki K, Ohta H, Niwa A, Tsuchiya M, Yamamoto M, Hatakeyama D, Hayashi H, Obara M, Sugiyama T, Baba H, Suzuki A, Murakami N	2019		Japan	High	University tertiary care hospital		Prospective		Pre/post	1	Single	Single	No		MALDI-TOF MS-based identification, prospective audit and feedback	MALDI-TOF MS identification was performed immediately after blood cultures were found to be positive; The team intervened in the daily review by (a) recommending appropriate antibiotic use according to the source of infection, prior use of an antimicrobial agent, prior isolation of resistant pathogens and presence of intravascular devices; (b) modifying antimicrobial selection at the time of Gram…	2022-06-17	2022-01-18	8 months	Providers	366	patients			Carbapenem empirical therapy	percent	33.9	61				180	33.3	62			186
376																												Penicillin-B-lactamase inhibitor combination empirical therapy	percent	28.9	52				180	31.7	59			186
376																												3rd-gen cephalosporin empirical therapy	percent	20	36				180	16.1	30			186
376																												Anti-MRSA agent empirical therapy	percent	11.1	20				180	15.6	29			186
376																												4th-gen cephalosporin empirical therapy	percent	4.4	8				180	6.5	12			186
376																												1st-gen cephalosporin empirical therapy	percent	3.3	6				180	4.3	8			186
376																												Quinolone empirical therapy	percent	3.3	6				180	2.7	5			186
376																												Other antimicrobial empirical therapy	percent	7.8	14				180	4.9	9			186
376																												Time to reporting of Gram stain results	mean hours	31		SD	26.4			29.9		26.4
376																												Time to final species identification	mean hours	78.1		SD	38.9			48.6		46
376																												Time to susceptibility reporting	mean hours	779		SD	389			70.4		46
376																												Time to effective antimicrobial therapy	mean hours	26.2		SD	44.8			12.9		19
376																												Time to optimal antimicrobial therapy	mean hours	91.7		SD	88.7			53.3		55
376																												Clinical failure	percent	33.3	60				180	14	26			186
376																												30-day death associated with bloodstream infection	percent	9.4	17				180	5.4	10			186
376																												Change to another agent because of low efficacy	percent	15	27				180	4.3	8			186
376																												Change to another agent caused by adverse events	percent	6.7	12				180	3.2	6			186
376																												Persistence of bloodstream infection	percent	9.4	17				180	3.2	6			186
376																												30-day recurrence	percent	5.5	9				163	5.1	9			176
376																												Treatment duration	median days	14		IQR	11	21		14		11	17
376																												Length of stay after onset of infection	median days	14		IQR	11	21		15		11	18
377	The need for an antibiotic stewardship program in a hospital using a computerized pre-authorization system	Int J Infect Dis	Ertürk Şengel B, Bilgin H, Ören Bilgin B, Gidener T, Saydam S, Pekmezci A, Ergönül Ö, Korten V	2019		Turkey	Upper middle	University hospital		Prospective		Quasi-exp, pre/post	1	Single	Single	No		Pre-authorization system, feedback and treatment recommendations	Decisions on the authorization of restricted antimicrobials, including the initiation and discontinuation of antibiotic therapy, were performed by the routine infectious diseases consultants; assessment of the antibiotic prescriptions- (1) agree with the choice of antibiotic, but the dosage is inappropriate according to the literature; (2) disagree with the choice of antibiotics because the spect…	2022-05-17	2022-06-17	2 months	Providers	519	patients			Rate of inappropriate antibiotic use	percent	33	162					27	99
377																												Inappropriate use of restricted drugs	percent	23						19
377																												Inappropriate use of unrestricted drugs	percent	39						31
377																												DOT	mean days	576						349
377																												LOS	mean days	20.3						17.4
377																												Rate of systemic antibiotic consumption	Rate (DOT/1000 PD)	575						349
378	Prospective audit and feedback on antibiotic use in neonatal intensive care: a retrospective cohort study	BMC PEDIATRICS	Thampi, Nisha; Shah, Prakesh S.; Nelson, Sandra; Agarwal, Amisha; Steinberg, Marilyn; Diambomba, Yenge; Morris, Andrew M.	2019		Canada	High	Tertiary Care Neonatal ICU hopsital	NICU	Both		Pre/post	1	Single	Single	No		Prospective audit and feedback to improve antimicrobial use among neonates	A pediatric infectious diseases-trained physician and/or a pharmacist specializing in antimicrobial tewardship performed Prospective audit and feedback five day a week on every neonate who received antibiotics.The discussions included reviews of the evidence with the team, such as use of serial C-reactive protein for suspected sepsis, or larithromycin to prevent bronchopulmonary dysplasia; discus…	2012-10-01	2013-11-01	13	Providers	1580	Patients			Median Birth weight (grams) of the neonates	Median	1960		IQR	1223	2888	864	1920		1180	2910	716
378																											AMU	Median antibiotic free days	Median	6		IQR	1	21	864	6		1	24	716
378																											AMU	Overall rate of antibiotic consumption among the neonates	Rate (DOT/1000PD)	395					864	339				716
378																											AMU	Rate of antibiotic consumption among the neonates of at most 28 weeks of gestation	Rate (DOT/1000PD)	391					864	322				716
378																											AMU	Rate of antibiotic consumption among the neonates of 29-33 weeks of gestation	Rate (DOT/1000PD)	376					864	354				716
378																											AMU	Rate of antibiotic consumption among the neonates of at least 34 weeks of gestation	Rate (DOT/1000PD)	414					864	364				716
378																											Infection rate/disease incidence	Percentage of cases with Culture-positive bacterial sepsis	Percent	9.6	83				864	8.9	64			716
378																											Infection rate/disease incidence	Percentage of cases with Culture-negative late-onset sepsis	Percent	6.7	58				864	7.8	56			716
378																											Length of stay	Median Length of stay	Median	9		IQR	4	23	864	8.5		4	25	716
378																											Mortality	Neonatal Mortality	Percent	3.7	32				864	3.8	27			716
378																													Median	33		IQR	29	37	864	33		29	37	716
379	Antimicrobial stewardship in rural nursing homes: Impact of interprofessional education and clinical decision tool implementation on urinary tract infection treatment n a cluster randomized trial	INFECTION CONTROL AND HOSPITAL EPIDEMIOLOGY	Pasay, Darren K.; Guirguis, Micheal S.; Shkrobot, Rhonda C.; Slobodan, Jeremy P.; Wagg, Adrian S.; Sadowski, Cheryl A.; Conly, John M.; Saxinger, Lynora M.; Bresee, Lauren C.	2019		Canada	High	Nursing homes		Both		RCT	42	Multi-center	Bundled	No		On-site staff education, physician academic detailing, and integrated clinical decision making tools.	The intervention nursing homes received onsite, face-to-face education sessions that included site leadership and frontline staff, and individual or small group academic detailing sessions with physicians, all conducted by an antimicrobial stewardship pharmacist with training in academic detailing. Participants were asked to incorporate the clinical decision-making tool in their practices. The cl…	2015-04-01	2016-01-01	10 months	Providers	2918	Patients/prescriptions		AMS	Rate of urine culture per 1000 Resident days	Rate
379																											Admission rate	Rate of Admissions (per 1,000 Resident days)	Rate
379																											AMS	Change in Rate of urine culture per 1000 Resident days	Rate
379																											AMU	Rate of UTI antimicrobial prescriptions (per 1,000 Resident Days)	Rate
379																											AMU	Change in Rate of UTI antimicrobial prescriptions (per 1,000 Resident Days)	Rate
379																											Mortality	Rate of all-cause mortality (per 1000 Resident Days)	Rate
379																											Mortality	Change in Rate of all-cause mortality (per 1000 Resident Days)	Rate
381	Clinical and Economic Outcomes of Penicillin Skin Testing as an Antimicrobial Stewardship Initiative in a Community Health System	OPEN FORUM INFECTIOUS DISEASES	Jones, Bruce M.; Avramovski, Nenad; Concepcion, Ana Maria; Crosby, Joseph; Bland, Christopher M.	2019		USA	High	Not for profit community-based regional referral hospital		Retrospective		Quasi-exp	1	Single	Single	No	NA	Pencillin skin testing	PST consists of a 3-step process (with the third oral amoxicillin challenge step being optional) that takes approxi- mately 45 to 60 minutes to complete. The nurse administers each step of the procedure, and both the nurse and ID PharmD inter- pret each step and are trained to recognize a reaction. Once the procedure is complete, the nurse is responsible for monitoring the patient for signs or sy…	2016-01-01	2017-01-01	1 year	Providers	200	patients		AMU	Days of beta-lactam therapy	Percent
382	Impact of an Unsolicited, Standardized Form-Based Antimicrobial Stewardship Intervention to Improve Guideline Adherence in the Management of Staphylococcus aureus Bacteremia	OPEN FORUM INFECTIOUS DISEASES	Remtulla, Shahileen; Zurek, Karen; Cervera, Carlos; Hernandez, Cristina; Lee, Mao-Cheng; Hoang, Holly L.	2019		Canada	High	Acute care hospitals		Prospective		Pre/post	2	Multi-center	Bundle	No		The ASP developed an evidence-based SAB management bundle that included recommendations for infectious diseases consultation, blood culture clearance, appropriate empiric and definitive therapy, echocardiography, adequate treatment duration, and source control where applicable.		2015-10-01	2017-09-01	2 years	Prescribers	199	Patients		Infection rate/disease incidence	Percentage of patients with Community aquired Staph aureus	Percent	72.6	45				62						76.6	105				137
382																											Adherence/Appropriateness of Therapy	Percentage overall adherence to the intervention bundle	Percent	29	18				62						72.8	99				136
382																											Adherence/Appropriateness of Therapy	Percentage of empiric treatment concordance	Percent	83.9	52				62						89.7	122				136
382																											Adherence/Appropriateness of Therapy	Percentage of empiric antibiotic concordance	Percent	91.9	57				62						96.3	131				136
382																											Adherence/Appropriateness of Therapy	Percentage of empiric dosing regimen concordance	Percent	85.5	53				62						89.7	122				136
382																											Adherence/Appropriateness of Therapy	Percentage of definitive treatment concordance	Percent	83.9	52				62						99.3	136				137
382																											Adherence/Appropriateness of Therapy	Percentage of definitive antibiotic concordance	Percent	96.8	60				62						100	137				137
382																											Adherence/Appropriateness of Therapy	Percentage of definitive dosing regimen concordance	Percent	83.9	52				62						99.3	136				137
382																											Adherence/Appropriateness of Therapy	Percentage of cases with appropriate duration of Therapy	Percent	87	40				46						100	112				112
382																											AMS	Percentage of infectious diseases consultation	Percent	56.5	35				62						93.4	128				137
382																											AMS	Percentage of cases where blood cultures were repeated	Percent	91.9	57				62						98.5	135				137
382																											Infection rate/disease incidence	Percentage of patients with Health care acquired Staph aureus	Percent	6.5	4				62						9.5	13				137
382																											Infection rate/disease incidence	Percentage of patients with Nosocomial Staph aureus	Percent	21	13				62						13.9	19				137
382																											Infection rate/disease incidence	Percentage of patients with complicated bacteremia	Percent	40.3	25				62						68.6	94				137
382																											Infection rate/disease incidence	Percentage of metastatic bacteremia at onset	Percent	22.6	14				62						37.2	51				137
382																											Infection rate/disease incidence	Percentage of Methicillin Resistant Staph aureus cases	Percent	16.1	22				62						16.1	22				137
382																											Infection rate/disease incidence	Percentage of Methicillin Susceptible Staph aureus cases	Percent	85.4	53				62						84.5	116				137
382																											Length of stay	Median Acute length of stay in days	Median	18.68		IQR	12.8	26.68	62						19.22			11.8	39.27	137
382																											Mortality	In-hospital mortality	Percent	27.4	17				62						21.2	29				137
382																											Mortality	All cause Mortality within 30 days	Percent	29	18				62						21.9	30				137
382																											Readmission	Percentage readmission within 30 days	Percent	17.7	11				62						8.8	12				137
382																													Percent	9.9	6				62						11.7	16				137
382																													Percent	72.6	45				62						95.6	131				137
383	Implementation and Impact of an Antimicrobial Stewardship Program at a Tertiary Care Center in South India	Open Forum Infect Dis	Singh S, Menon VP, Mohamed ZU, Kumar VA, Nampoothiri V, Sudhir S, Moni M, Dipu TS, Dutt A, Edathadathil F, Keerthivasan G, Kaye KS, Patel PK	2018		India	Lower middle	Academic tertiary care referral center		Prospective		Quasi-exp, pre/post	1	Single	Single	No		ASP team, guidelines, postprescriptive audit and feedback	The ASP focused on postpre- scriptive audit with feedback and intervention and development of institutional guidelines; A list of “restricted” antimicrobials was generated based on previous antibiogram data; The team defined appropriateness using the “5 Rs” or Right drug, Right indication, Right dose, Right frequency, and Right duration.	2022-02-16	2022-01-17	1 year	Providers	48555	patients			Mortality per 1000 inpatients	Rate	31.6						28.9
383																												LOS	mean days	6.6						6.4
383																												Total patient days		308040						311640
383																												Total cost of consumption for colistin	USD	442964						358992
383																												Polymyxins use	DDD/1000 PD	34.03						28.16
383																												Carbapenems use	DDD/1000 PD	15.86						73.51
383																												Echinocandins use	DDD/1000 PD	1.84						1.64
385	Impact of an Antimicrobial Stewardship Intervention on Within- and Between-Patient Daptomycin Resistance Evolution in Vancomycin-Resistant Enterococcus faecium	ANTIMICROBIAL AGENTS AND CHEMOTHERAPY	Kinnear, Clare L.; Patel, Twisha S.; Young, Carol L.; Marshall, Vincent; Newton, Duane W.; Read, Andrew F.; Woods, Robert J.	2019		USA	High	Tertiary facility		Retrospective		Pre/post	1	Single	Bundled	No	NA	Education, Audit and feedback	Two 1-hour lectures, daily audit and feedback	2015-02-01	2015-04-01	3 months	Providers	327	patients		AMU	Mean days of daptomycin therapy per month	Mean	287											151
386	Impact of pharmacist-led antibiotic stewardship interventions on compliance with surgical antibiotic prophylaxis in obstetric and gynecologic surgeries in Nigeria	PLoS One	Abubakar U, Syed Sulaiman SA, Adesiyun AG	2019		Nigeria	Lower middle	Public tertiary hospitals	OB/GYN department	Prospective		Pre/post	2	Multi	Bundled	No		Protocol, educational meeting, audit and feedback	Development and dissemination of departmental protocol for surgical antibiotic prophylaxis; educational meeting with the obstetricians and gynecologists; audit and feedbacks using baseline data and reminder in the form of wall mounted posters.	2022-08-16	2022-09-16	2 months	Providers	464	procedures			Overall number of surgical procedures that received prophylaxis within 60 min before incision	N	14.2	32										43.4	103
386																												Overall number of surgical procedures discontinued within 24 hrs after surgery	percent	0	0										21.8	52
386																												Overall antibiotic utilization, DDD/procedure	mean	16.6		SD	3.6								12.8			6.8
386																												Overall cost of antibiotic prophylaxis	mean USD	16.2		SD	3.2								12			6.5
388	Successful Implementation of an Antibiotic Stewardship Program in an Academic Dental Practice	OPEN FORUM INFECTIOUS DISEASES	Gross, Alan E.; Hanna, Danny; Rowan, Susan A.; Bleasdale, Susan C.; Suda, Katie. J.	2019		USA	High	university dentistry practice		Not stated		Pre/post	1	Single	Bundled	No	NA	Education, Guideline development, Informational posters placed in exam rooms	In early 2018, weekly emails were sent to the College of Dentistry by the Office of Clinical Affairs that provided 1-minute updates on clinical guidelines, safety measures, and general reminders. These “Monday Minutes” focused on antibiotic stewardship in oral health for the first 12 weeks. institutional consensus guideline for the management of acute dentoalveolar conditions	Not stated	Not stated	12 weeks	Providers				AMU	Percent of patients seek urgent care that were prescribed an antibiotics	Percent	8.5	24				283						2.3	8				352
390	Antimicrobial stewardship intervention for the clinical pathways improves antimicrobial prophylaxis in surgical or non-surgical invasive therapies	Int J Clin Pract	Fujibayashi A, Niwa T, Tsuchiya M, Takeichi S, Suzuki K, Ohta H, Yonetamari J, Niwa A, Yamamoto M, Hatakeyama D, Baba H, Suzuki A, Murakami N	2019		Japan	High	University tertiary hospital		Prospective		Pre/post	1	Single	Single	No		Prospective audit and feedback	Antimicrobials stewardship team performed daily reviews of all antimicrobial injections including prophylaxis injections according to the prospective audit and feedback strategy; AST performed interventions in real‐time for inappropriate antimicrobial choice, inappropriate dosage, and prolonged administration, including antimicrobial prophylaxis without clinical pathway.	2022-06-11	2022-05-12	1 year	Providers	1657	patients			LOS	median days	10		IQR	5	18.5		9		4	16
390																												Implementation of a clinical pathway	percent	57.7	455				789	64.4	559			868
390																												Penicillin use density	median DDD	51.8		IQR	41.1	57.4		54.8		51.9	57.7
390																												1st-gen cephalosporins use density	median DDD	44		IQR	42.2	45.3		41.5		38.8	43
390																												2nd-gen cephalosporins use density	median DDD	4.7		IQR	4.5	5.2		3.8		3.6	4
390																												Cephamycins use density	median DDD	7		IQR	6.5	8.4		7.8		7.2	8.4
390																												3rd-gen cephalosporins use density	median DDD	25.4		IQR	22.8	32.1		22.1		20.9	23.4
390																												4th-gen cephalosporins use density	median DDD	16.7		IQR	13.7	19.9		13		9.5	16.3
390																												Carbapenems use density	median DDD	23.6		IQR	18.1	27.1		23.9		22.3	25.6
390																												Treatment period	median days	3		IQR	1	5		2		1	3
390																												Discontinuation of antibiotics within 48 h after surgeries or non-surgical invasive therapies	percent	62.4	492				789	81.8	710			868
392	Impact of Hospitalist-Led Interdisciplinary Antimicrobial Stewardship Interventions at an Academic Medical Center	JOINT COMMISSION JOURNAL ON QUALITY AND PATIENT SAFETY	Tang, Stephanie J.; Gupta, Renuka; Lee, Jennifer, I; Majid, Adrian M.; Patel, Parimal; Efird, Leigh; Loo, Angela; Mazur, Shawn; Calfee, David P.; Archambault, Alexi; Jannat-Khah, Deanna; Dargar, Savira Kochhar; Simon, Matthew S.	2019		USA	High	Academic tertiary medical center	internal medicine	Both		Pre/post	1	single	Bundled	No		Education bundle plus phatmacist ward rounds	Bundle components included (1) an antimicrobial rationale checklist for daily use on attending rounds, (2) a templated progress note integrated into the electronic medical record (EMR) to document key elements of antimicrobial use, (3) a pocket card with institutional empiric antibiotic guidelines, and (4) posters of institutional antibiotic guidelines for common disease syndromes posted in team …	2016-09-01	2016-12-01	4 months	Providers	927	patients			Overall rate of antibiotic use	Rate (DOT/1000PD)
392																												Median duration of inpatient antibiotics (days)	Median
392																												Median hospital Length of stay (days)	Median
392																												In hospital mortality	Percent
392																												Proportion of patients transfered to ICU	Percent
392																												Proportion of cases with 30 day readmission	Percent
392																												Rate of broad spectrum antibiotic use	Rate (DOT/1000PD)
394	Clinical outcome of pharmacist-led prospective audit with intervention and feedback after expansion from patients using specific antibiotics to those using whole injectable antibiotics	EUROPEAN JOURNAL OF CLINICAL MICROBIOLOGY & INFECTIOUS DISEASES	Ohashi, Kengo; Matsuoka, Tomoko; Shinoda, Yasutaka; Mori, Takayuki; Yoshida, Shinya; Yoshimura, Tomoaki; Sugiyama, Tadashi	2019		Japan	High	Public hospital		Prospective		Pre/post	1	Single	Bundled	No		Prospective audit with intervention and feedback (PAF)	Antibiotic Stewardship Team used an Infection Management Support System (BACT WEB). The pharmacists issued written prescription improvement proposals into the electronic medical record or directly to the doctor or conveyed them by telephone to the doctor. They held bi-weekly discussions, and as a member of the AST, resented cases considered roblematic at the AST conference and provided feedback t…	2017-01-01	2017-12-01	12 months	Providers	22674	Patients		AMU	Percentage of prescription improvement proposals (proposal acceptance rate) from pharmacists to doctors	Percentage	96	256										90	732
394																											AMR	Perecentage of levofloxacin-resistant E. coli in total E. coli	Percentage	30.4	121				398						33.9	147				433
394																											AMR	Percentage of imipenem-resistant P. aeruginosa in total P. aeruginosa	Percentage	5.8	13				225						7.7	16				209
394																											AMR	Percentage of E.coli Levofloxacin susceptible	Percentage	81.2	95										82.3	121
394																											AMU	Mean therapy duration for intravenous antibiotics	Mean	4.74		SD	5.5		973						4.57			5.32		1103
394																											AMU	Percenatge of Injectable antibiotics exceeding 10 days of use	Percentage	10.9											9.6
394																											Infection rate/disease incidence	Perecentage of MRSA in total Staphylococcus aureus	Percentage	46.9	215				458						40.3	173				429
394																											Length of stay	Average hospital Length of Stay for patients using injectable antibiotics(days)	Mean	15.4		SD	19.1								13.9			14.7
394																											Mortality	All cause mortality	Percentage	4.3	501				11571						4.3	481				11103
394																														2		IQR	1	3							2			1	3
394																														2		IQR	1	3							2			1	3
395	Effectiveness and safety of electronically delivered prescribing feedback and decision support on antibiotic use for respiratory illness in primary care: REDUCE cluster randomized trial	BMJ-BRITISH MEDICAL JOURNAL	Gulliford, Martin C.; Prevost, A. Toby; Charlton, Judith; Juszczyk, Dorota; Soames, Jamie; McDermott, Lisa; Sultana, Kirin; Wright, Mark; Fox, Robin; Hay, Alastair D.; Little, Paul; Moore, Michael V.; Yardley, Lucy; Ashworth, Mark	2019		UK	High	General practices		Prospective		Cluster randomized trial	79	Multi	Bundled	No	NA	Education, Feedback reports, Electronic decision support tools, local practice champion	brief training webinar, automated monthly feedback reports of antibiotic prescribing, and electronic decision support tools to inform appropriate prescribing	2016-08-01	2017-08-01	1 year	Providers	59830	antibiotic prescriptions		AMU	Prescriptions per 1000 patients years	Prescriptions per 1000 patients years
395																											Infection rate/disease incidence	Prevalence of bacterial infections	Prevalence
398	Inpatient beta-lactam test-dose protocol and antimicrobial stewardship in patients with a history of penicillin allergy	ANNALS OF ALLERGY ASTHMA & IMMUNOLOGY	Sacco, Keith A.; Cochran, Benjamin P.; Epps, Kevin; Parkulo, Mark; Gonzalez-Estrada, Alexei	2019		USA	High	Hospital	Internal medicine	Prospective		Pre/post	1	Single	Bundled	No		An intervention was implemented to educate health care professionals on management of patients with penicillin allergy using a validated risk stratification algorithm to guide testing and antibiotic use.	The initial intervention consisted of an educational initiative in the form of a lecture on penicillin allergy provided by a staff board-certified allergist and distribution of a printed standardized algo-rithm. Test dose protocol was also adopted, this involved one-tenth of the target medication being administered followed by 1 hour of close monitoring of the patient for signs of a hypersensitiv…	2017-12-01	2018-02-01	2 months	Providers	99	Patients		AMU	Percentage of antibiotic use	Percent	59.5	25				42						54.4	31				57
398																											AMU	Percentage increase in cephalosporin use	Percent												121.2
398																											AMU	Percentage increase in penicillin use	Percent												256
398																											Length of stay	Median Length of stay in days	Median	2.33		IQR	1.68	4.26	42						2.07			1.17	4.57
398																													Percent	4.8											64.9
400	The "Minimizing antibiotic resistance in Colorado" project: Impact of patient education in improving antibiotic use in private office practices	HEALTH SERVICES RESEARCH	Gonzales, R; Corbett, KK; Leeman-Castillo, BA; Glazner, J; Erbacher, K; Darr, CA; Wong, S; Maselli, JH; Sauaia, A; Kafadar, K	2005		USA	High	Households and private practices				Non-randomized control trial	347	Multi	Bundled	No	NA	Dissemination of educational materials at household and practices	Education materials mailed to households and placed in offices	2001-11-01			Providers, patients				AMU	Adjusted antibiotic prescription rate for adult acute bronchitis	Percent
400
403	Effect of an outpatient antimicrobial stewardship intervention on broad-spectrum antibiotic prescribing by primary care pediatricians: a randomized trial	JAMA	Gerber JS, Prasad PA, Fiks AG, Localio AR, Grundmeier RW, Bell LM, Wasserman RC, Keren R, Zaoutis TE.	2013		USA	High	Pediatric primary care clinics	Outpatients	Prospective		RCT	18	Multi				Education, Audit and feedback	1-hour clinician education session delivered on site, personalized audit and feedback of guideline-based antibiotic prescribing rates for the individual	2010-06-01	2011-06-01	1 year	Providers	1291824	patient visits		AMU	Proportion of patients prescribed broad-spectrum antibiotics for any indication	Percent
403																											AMU	Proportion of patients prescribed off-guideline, broad spectrum antibiotic for pneumonia	Percent
403																											AMU	Proportion of patients receiving broad spectrum antibiotic for acute sinusitis	Percent
403																											AMU	Proportion of patients receiving an antibiotic for viral infections	Percent
404	Reduced antibiotic use in extremely preterm infants with an antimicrobial stewardship intervention	BMJ Paediatr Open	Gustavsson L, Lindquist S, Elfvin A, Hentz E, Studahl M.	2020		Sweden	High	Children's hospital	Neonatal ICU	Retrospective		Pre/post	1	Single	Single	No	NA	Guideline implementation		2017-10-01	2018-09-01	1 year	Providers	145	patients		AMU	Overall antibiotic use, treatment plus prophylaxis, in days per 1000 patient-days	Days per 1,000 patients days	534											466
404																											AMU	Antibiotic treatment days per 1,000 patients days	Days per 1,000 patients days	287											197
404																											Length of stay	Median length of stay in study unit in days	Median	33		IQR	1	127	82						23			1	149	63
404																											Length of stay	Median total length of hospital stay	Median	78		IQR	1	219	82						76			1	149	63
404																											Mortality	Percent of patients who died within 24 hours	Percent	6	5				82						2	1				63
405	A multifaceted intervention improves antibiotic stewardship for skin and soft tissues infections	Am J Emerg Med	May L, Nguyen MH, Trajano R, Tancredi D, Aliyev ER, Mooso B, Anderson C, Ondak S, Yang N, Cohen S, Wiedeman J, Miller LG.	2020		USA	High	Academic hospital	Emergency departments	Both		Pre/post	2	Multi	Bundled	No		Multifaceted ASP consisted of presentations, pre- and post-tests of knowledge of guidelines for SSTI, implementation of a local clinical treatment algorithm and electronic order set, and feedback to clinicians on their prescribing practices		2016-10-01	2017-03-01	6 months	Providers	583	Patients		AMU	Percentage of patients given an antibiotics	Percent
405																											Adherence/Appropriateness of Therapy	Percentage of physician adherence to guidelines (overall)	Percent
405																											Adherence/Appropriateness of Therapy	Percentage of physician adherence to guidelines (Among admitted patients)	Percent
405																											Adherence/Appropriateness of Therapy	Percentage of physician adherence to guidelines (Among discharged patients)	Percent
405																											AMU	Average duration of Antibiotics for discharged patients	Average
405																											AMU	Perecentage of instances where too many antibiotics prescribed	Percent
406	[Evaluation of Intervention by an Antimicrobial Stewardship Team for Patients with Bacteremia]	Yakugaku Zasshi	Odawara M, Yamashina T, Irie K, Yamashita K, Tsuruta M, Tsukada H, Tsuruyama M, Kaneuchi H, Hara R, Kodama M, Kubo N, Hiraki Y.	2020	Japanese	Japan	High																				AMU	Antimicrobial use density (IP/CS:imipenem/cilastatin;)	Rate	2.9											1.8
406																											AMU	Days of Therapy (IP/CS:imipenem/cilastatin;)	?	3.8											2.5
406																											AMU	Antimicrobial use density (PAPM/BP:panipenem/betamipron;)	Rate	0											0
406																											AMU	Days of Therapy (PAPM/BP:panipenem/betamipron;)	?	0											0
406																											AMU	Antimicrobial use density (MEPM:meropenem;)	Rate	20.1											20.4
406																											AMU	Days of Therapy (MEPM:meropenem;)	?	27.4											24.8
406																											AMU	Antimicrobial use density (DRPM:doripenem;)	Rate	3.4											2.2
406																											AMU	Days of Therapy (DRPM:doripenem;)	?	3											2.4
406																											AMU	Antimicrobial use density (TAZ/PIPC:tazobactam/piperacillin.)	Rate	9.8											8.1
406																											AMU	Days of Therapy (TAZ/PIPC:tazobactam/piperacillin.)	?	13											11
407	Optimizing antibiotic use for early onset sepsis: A tertiary NICU experience	J Neonatal Perinatal Med	Arora V, Strunk D, Furqan SH, Schweig L, Lefaiver C, George J, Prazad P.	2019		USA	High	Level 3	NICU	Retrospective		Pre/Post	1	Single	Bundled	No	Not applicable		Implementation of a multivariate Neonatal Early-onset Sepsis Risk Calculator and 36-hour antibiotic timeout	2016-08-01	2017-09-01	12 months	Providers	539	patients		AMS	Proportion of patient from whom blood culture was obtained within 72 hours of life	Proportion, %	90.9	239	NA	NA	NA	263						68.8	190		NA	NA	276
407																											AMS	Proportion of patients given antibiotics within 72 hours of life	Proportion, %	70.3	185	NA	NA	NA	263						49.6	137		NA	NA	276
409	Long-Term Effects of Phased Implementation of Antimicrobial Stewardship in Academic ICUs: 2007-2015	Crit Care Med	Morris AM, Bai A, Burry L, Dresser LD, Ferguson ND, Lapinsky SE, Lazar NM, McIntyre M, Matelski J, Minnema B, Mok K, Nelson S, Poutanen SM, Singh JM, So M, Steinberg M, Bell CM.	2019		Canada	High	Academic ICU	ICU	Both		Pre/post	4	Multi	Bundled	No		Feedback & monitoring, coaching, coupled with prospective audit and feedback of all antimicrobial prescribing	Six pharmacists and two physicians trained in ID provided Feedback & monitoring and verbal persuasion (herein termed “coaching”), coupled with prospective audit and feedback of all antimicrobial prescribing done by physicians.	2009-02-01	2015-12-01	83 months	Providers		Patients		AMU	Rate of Antibacterial consumption (DDD/100 patient-days)	Rate	120.9											110.5
409																											AMU	Rate of Antibacterial consumption (DDD/100 patient-days (Site 1))	Rate	140.58											122.45
409																											AMU	Rate of Antibacterial consumption (DDD/100 patient-days (Site 2))	Rate	89.74											74.61
409																											AMU	Rate of Antibacterial consumption (DDD/100 patient-days (Site 3))	Rate	174.48											160.29
409																											AMU	Rate of Antibacterial consumption (DDD/100 patient-days (Site 4))	Rate	91.96											89.29
409																											AMU	Rate of Antifungal consumption (DDD/100 patient-days)	Rate	30.53											27.37
409																											AMU	Rate of Antifungal consumption (DDD/100 patient-days (Site 1))	Rate	33.18											29.73
409																											AMU	Rate of Antifungal consumption (DDD/100 patient-days (Site 2))	Rate	7.12											6.75
409																											AMU	Rate of Antifungal consumption (DDD/100 patient-days (Site 3))	Rate	73.08											61.66
409																											AMU	Rate of Antifungal consumption (DDD/100 patient-days (Site 4))	Rate	10.75											11.11
409																											Infection rate/disease incidence	Rate of Ventilator-associated pneumonia (cases/1,000 mechanical ventilation days)	Rate	4.56											1.61
409																											Infection rate/disease incidence	Rate of Catheter-related bloodstream infection (cases/1,000 central line days)	Rate	3.47											1.82
409																											Length of stay	Mean Lenght of Stay in days	Mean	6.1											6.75
409																											Mortality	Patient Mortality during intervention	Percent	12.62											14.91
409																											Readmission	Percentage readmission	Percent	3.51											3.15
412	Educational ICU Antimicrobial Stewardship model: the daily activities of the AMS team over a 10-month period	Infez Med	Cappanera S, Tiri B, Priante G, Sensi E, Scarcella M, Bolli L, Costantini M, Andreani P, Sodo S, Martella LA, Francisci D.	2019		Italy	High	Teaching hospital	ICU	Both		Pre/post	1	single	Bundled	No		Evaluation of medication, guideline and algorithm development, and audit and feedback	To improve medication appropriateness through educational action and reduce the consumption of carbapenems and echinocandins by conducting post-prescription reviews, prescribing reviews and holding daily discussions with the ICU team.	2016-03-01	2016-12-31	10 months	providers	392	patient consultations	The rates are separated by unique commas, not sure they were supposed to be decimal points		Rate of carbapenem use	Rate (DDD/100 Bed days Use)	32888						2922
412																												Rate of piperacillin/tazobactam use	Rate (DDD/100 Bed days Use)	14647						18332
412																												Rate of echinocandins use	Rate (DDD/100 Bed days Use)	12092						8993
414	Impact of trainee-driven Antimicrobial Stewardship Program in a high burden resource-limited setting	Infez Med	Banerjee S, Gupta N, Ray Y, Kodan P, Khot WY, Fazal F, Nyas VKM, Soneja M, Vikram N, Biswas A, Kapil A, Wig N	2020		India	Lower middle	Tertiary care apex institute		Not stated		Pre/post	1	Single	Bundled	No		Prospective audit and feedback	ASP team monthly rotation, ASP rounds and feedback, PAF to determine inappropriate regimen, weekly meetings with didactic education and case presentations	2022-07-17	2022-12-18	1.5 years	Providers	815	cultures			Blood CS per month	mean	67.9						76.4
414																												Blood culture positivity rate	percent	6						12.2
414																												Cumulative rate of use of clindamycin and metronidazole	Rate (DDD/100 PD)	13						4
415	Diagnostic stewardship programme for urine culture: impact on antimicrobial prescription in a multi-centre cohort	J Hosp Infect	Lee ALH, Leung ECM, Lee MKP, Lai RWM.	2021		Hong Kong		General hospitals and community clinics	Emergency department and inpatient	Retrospective		Quasi, Pre/post	12	Multi	Single	No	NA	Diagnostic stewardship through witholding culture results with no WBCs or bacteria on microscopy		2019-11-25	2020-02-02	2 months	Providers	12282	cultures		AMU	Percent of emergency department cases that were prescribed an antibiotic	Percent	38.2075	162				424						18.2186	45				247
415																											AMU	Percent of community clinic cases prescribed an antibiotic		5.77674	148				2562						3.83171	51				1331
415																											AMU	Percent of hospital inpatient cases prescribed an antibiotic	Percent	48.6514	2904				5969						43.3784	1379				3179
417	Impact of Positive Feedback on Antimicrobial Stewardship in a Pediatric Intensive Care Unit: A Quality Improvement Project	Pediatr Qual Saf	Jones AS, Isaac RE, Price KL, Plunkett AC.	2019		UK	High	Children's hospital	PICU	Prospective		Pre/post	1	single	Bundled	No		Antimicrobial Management—Institutional, Antimicrobial Restrictions, Learning from Excellence, Incident Reporting System.	Multi-disciplinary antimicrobial management committee oversees AMS; Clinical decision-making occurs continuously in the clinical area; we chose meropenem consumption as the most appropriate broad-spectrum antimicrobial; LfE is a staff peer-reporting system with 2 aims- to improve quality of care by examining what is working well in the system and to provide positive feedback to staff	2017-07-01	2017-12-01	6 months	providers	1400	admissions			Median Length of stay in days	Median	2.6		IQR	1	6.5	704	2.5		1	6.1	696
417																												Meropenem doses per day	Rate (antimicrobial doses/PICU bed-day:)	0.366					704	0.301				696
417																												Overall rate of antimicrobial consumption	Rate (antimicrobial doses/PICU bed-day:)	2.15						2.01
418	Post-Prescription Review with Threat of Infectious Disease Consultation and Sustained Reduction in Meropenem Use Over Four Years	Clin Infect Dis	Mani NS, Lan KF, Jain R, Bryson-Cahn C, Lynch JB, Krantz EM, Bryan A, Liu C, Chan JD, Pottinger PS, Kim HN.	2020		USA	High	tertiary/quaternary care facility, acute care hospital		Retrospective		Pre/post	2	multi	single	No		post-prescription review with feedback for meropenem	new policy was implemented across both hospitals requiring ID consultation for meropenem and imipenem use beyond 72 hours, with the exception of patients in the neonatal intensive care unit (NICU) or those with cystic fibrosis	2015-11-15	2019-10-31	4 years	providers	6618	patients			Median meropenem and imipenem consumption at HMC hospital	Rate (DOT/1000 PD)	26.2											9.6
418																												Median meropenem and imipenem consumption at UWMC hospital	Rate (DOT/1000 PD)	49					4066						15.1					2552
418																												Median duration of meropenem use	Median	4					4066						3					2552
418																												Mortality among Gram Negative Rod patients	percent	25	49				200						21	63				307
419	Antimicrobial stewardship program (ASP): an effective implementing technique for the therapy efficiency of meropenem and vancomycin antibiotics in Iranian pediatric patients	Ann Clin Microbiol Antimicrob	Rahbarimanesh A, Mojtahedi SY, Sadeghi P, Ghodsi M, Kianfar S, Khedmat L, Siyahkali SJM, Yazdi MK, Izadi A	2019		Iran	Lower middle	Pediatric hospital		Not stated		Quasi-exp, pre/post	1	Single	Single	No		ASP team	Team to assess each documented order; sent feedback to providers in terms of anwers like stop, approve,and use of a sole antibiotic with a less/more dose	2022-10-15	2022-10-16	1 year	Providers	135	patients			Meropenem prescriptions	percent	10.44	7					1.47	1
419																												Vancomycin prescriptions	percent	35.82	24					4.41	3
419																												Meropenem and vancomycin prescriptions	percent	53.73	36					5.88	4
419																												Diagnosis from blood culture	percent	23.88	16					4.41	3
419																												Diagnosis from urine culture	percent	7.46	5					4.41	3
419																												Diagnosis from tracheal culture	percent	2.98	2					1.47	1
419																												LOS	mean days	22.7		SD	1.9			15.6		2.8
419																												Antibiotic dose (mg/kg)	mean	23.36		SD	3.8			10.9		3.6
419																												Antibiotic duration	mean days	11.9		SD	9.5			7.4		4.6
420	Evaluación del uso de antibióticos e impacto de una intervención dirigida a modificar la conducta prescriptiva en profilaxis quirúrgica en 6hospitales del área metropolitana de Monterrey [Assessment of antibiotic use and impact of an intervention intended to modify the prescribing behavior in surgical prophylaxis in 6hospitals in the metropolitan area of Monterrey, Mexico]	Cir Cir	Palacios-Saucedo GDC, de la Garza-Camargo M, Briones-Lara E, Carmona-González S, García-Cabello R, Islas-Esparza LA, Saldaña-Flores G, González-Cano JR, González-Ruvalcaba R, Valadez-Botello FJ, Muñoz-Maldonado GE, Montero-Cantú CA, Díaz-Ramos RD, Solórzano-Santos F	2017	Spanish	Mexico	Upper middle	Public social security hospitals, private hospitals, public non-social security hospitals		Prospective		Pre/post	6	Multi	Bundled	No		Survey, Guidelines and pocket guide distributed	Presentation of survey results to providers and staff; distribution of guide for antibiotic use- "surgical antibiotic prophylaxis guide"; Copies of guide and pocket mini-guide for 7 most common operations in each hospital; Creation of database with participating doctors' emails; Delivery of emails concerning appropriate surgical prophylaxis; Preparation of a presurgical prophylaxis format	2022-10-06	2022-10-06	12 days	Providers	2674	patients			Inappropriate surgical prophylaxis commencement	percent	96	290				302	84.1	180			214
420																												Inappropriate surgical prophylaxis regimen	percent	82.8	274				331	75.3	162			215
420																												Inappropriate surgical prophylaxis dosage	percent	77.7	230				296	51.2	110			215
420																												Inappropriate surgical prophylaxis length	percent	86	241				280	83.9	178			212
420																												Restricted antibiotics use	percent	17.4	52				299	8.3	18			215
422	Impact of Implementation of the Core Elements of Outpatient Antibiotic Stewardship Within Veterans Health Administration Emergency Departments and Primary Care Clinics on Antibiotic Prescribing and Patient Outcomes	Clin Infect Dis	Madaras-Kelly K, Hostler C, Townsend M, Potter EM, Spivak ES, Hall SK, Goetz MB, Nevers M, Ying J, Haaland B, Rovelsky SA, Pontefract B, Fleming-Dutra K, Hicks LA, Samore MH	2020		USA	High	VA medical centers	EDs and primary care clinics	Prospective		Quasi-exp, pre/post	4	Multi	Bundled	No		Audit-feedback, education	Clinician-level academic detailing and audit feedback- dissemination of initial audit-feedback reports; Provided patient educational materials for distribution	2022-09-17	2022-01-18	5 months	Providers and patients	67987	patient visits			Antibiotic prescribing for all acute respiratory tract infections	Percent
422																												Antibiotic prescribing for bronchitis	Percent
422																												Antibiotic prescribing for pharyngitis	Percent
422																												Antibiotic prescribing for sinusitis	Percent
422																												Antibiotic prescribing for viral upper respiratory tract infections	Percent
422																												Patient visits with ARI-related return visit	Percent
422																												Patient visits with adverse events	Percent
422																												Patient visits with infectious complication	Percent
422																												Patient visits with hospitalization	Percent
422																												Patient visits with C. diff infection event	Percent
427	Personalized Prescription Feedback Using Routinely Collected Data to Reduce Antibiotic Use in Primary Care: A Randomized Clinical Trial	JAMA Intern Med	Hemkens LG, Saccilotto R, Reyes SL, Glinz D, Zumbrunn T, Grolimund O, Gloy V, Raatz H, Widmer A, Zeller A, Bucher HC.	2016		Switzerland	High	Primary care hospitals		Prospective		RCT	Not stated	Multi	single	No		Personalized quaterly antibiotic presciption fedback	Feedback was provided both by mail and online from October 2013 to October 2015 and was supported by an initial 1-time provision of evidence-based guidelines.	2013-10-01	2015-10-01	24 months	providers	10660124	Patient consultations			Change of Prescribed Defined Daily Doses (DDD)- of Tetracyclines	Rate (DDD/100 consultations
427																												Change of Prescribed Defined Daily Doses (DDD)- of β-Lactams, penicillins	Rate (DDD/100 consultations
427																												Change of Prescribed Defined Daily Doses (DDD)- of Other β-lactams	Rate (DDD/100 consultations
427																												Change of Prescribed Defined Daily Doses (DDD)- of Sulfonamides and trimethoprim	Rate (DDD/100 consultations
427																												Change of Prescribed Defined Daily Doses (DDD)- of Macrolides, lincosamides, and streptogramins	Rate (DDD/100 consultations
427																												Change of Prescribed Defined Daily Doses (DDD)- of Aminoglycosides	Rate (DDD/100 consultations
427																												Change of Prescribed Defined Daily Doses (DDD)- of Quinolones	Rate (DDD/100 consultations
427																												Change of Prescribed Defined Daily Doses (DDD)- of Other antibacterials	Rate (DDD/100 consultations
428	Interrupted Time-Series Analysis to Evaluate the Impact of a National Antimicrobial Stewardship Campaign on Antibiotic Prescribing: A Typical Practice in China's Primary Care	Clin Infect Dis	Li H, Gong Y, Han J, Zhang S, Chen S, Xu X, Lu Z, Yin X	2020		China	Upper middle	Community health centers	Primary care	Retrospective		Pre/post	11	Multi	Bundled	No		Antimicrobial management, implementing educational programs and prescription audit, establishing reward and punishment systems	Xixiang Subdistrict Management Center checking the training attendance records and test papers, inspecting the prescription audit results, and verifying the bonus and punishment lists; Results of prescription audit were ranked and publicized to the health professionals of each CHC monthly	2022-01-12	2022-12-15	4 years	Providers	1482223	prescriptions			Prescriptions with antibiotics	percent
428																												Prescriptions with broad-spectrum antibiotics	percent
428																												Prescriptions with parenteral antibiotics	percent
428																												Prescriptions with 2 or more antibiotics	percent
428																												14-d revisit among patients with acute upper respiratory tract infection	percent
428																												Prescriptions with antibiotics for patients less than 5 years	percent
428																												Prescriptions with antibiotics for patients 5-14 yrs	percent
428																												Prescriptions with antibiotics for patients 15-59 yrs	percent
428																												Prescriptions with antibiotics for patients 60 years and older	percent
431	Fast track SSTI management program based on a rapid molecular test (GeneXpert? MRSA/SA SSTI) and antimicrobial stewardship	J Microbiol Immunol Infect	Bouza E, Onori R, Semiglia-Chong MA, Alvarez-Uria A, Alcala L, Burillo A.	2018		Spain	High	Teaching hospital	Hospitalized adult pts with clinical diagnosis of SSTI	Prospective		Historical cohort comparison	1	Single	Single	No			Rapid molecular test GeneXpert_x0001_ MSSA/MRSA SSTI for microbiological testing with results immediately reported to physician, A clinical microbiology physician offered antibiotic treatment recommendations, following the IDSA and the Spanish Society of Chemotherapy guidelines for this type of infections	2016-04-01	2017-01-01	10 months	Providers	310	patients		AMU	Mean daily defined dose	Mean DDD
431																											AMU	Mean days of therapy	Mean days of therapy
431																											AMU	Mean Length of treatment in days	Mean Length of treatment in days
431																											Cost	Mean cost in Euros	Mean cost in Euros
431																											Length of stay	Mean length of Stay in days	Mean length of Stay in days
431																											Mortality	Related mortality	Percent
432	Long-term efficacy of comprehensive multidisciplinary antibiotic stewardship programs centered on weekly prospective audit and feedback	Infection	Kimura T, Uda A, Sakaue T, Yamashita K, Nishioka T, Nishimura S, Ebisawa K, Nagata M, Ohji G, Nakamura T, Koike C, Kusuki M, Ioroi T, Mukai A, Abe Y, Yoshida H, Hirai M, Arakawa S, Yano I, Iwata K, Tokimatsu I.	2017		Japan	High	National university hospital		Both		Pre/post	1	single	Bundled	No		Comprehensive ASPs including, among other strategies, weekly prospective audit and feedback with multidisciplinary collaboration.	The pharmacist audited all patients being treated with the targeted antibiotics and recorded the problem cases once a week; "Other" strategies- Therapeutic drug monitoring, Mandatory preauthorization when using linezolid, Consultation on bacteremia patients by infectious disease physicians, Dissemination of the hospital antibiogram, Prospective audit and feedback (The Big Gun Project), Renewal of…	2010-03-01	2016-12-01	82 months	providers	Not stated	Patients			Days of therapy for Carbapenems (DOT/1000 PD)	Mean	26.7		SD	3.4			15.6	2.7				13.5			2.3
432																												Days of therapy for Antipseudomonal penicillins (DOT/1000 PD)	Mean	14.7		SD	1.8			19.6	3.4				20.1			1.9
432																												Days of therapy for Antipseudomonal third generation cephalosporins (DOT/1000 PD)	Mean	17.3		SD	2.3			11.3	2.1				7.6			1.9
432																												Days of therapy for Antipseudomonal fourth generation cephalosporins (DOT/1000 PD)	Mean	12.9		SD	1.6			9.5	1.6				6.9			1.7
432																												Days of therapy for Fluoroquinolones (DOT/1000 PD)	Mean	5.4		SD	1			4.4	2.2				4.7			1.1
432																												Days of therapy for Other antipseudomonal agents (DOT/1000 PD)	Mean	8.5		SD	2.6			2.7	0.8				1.2			1.1
432																												Days of therapy for- Anti-MRSA agents (DOT/1000 PD)	Mean	17.9		SD	2.9			19.6	2.6				20.4			2.2
432																												Days of therapy for Antifungals (DOT/1000 PD)	Mean	10.4		SD	1.5			7.9	2.2				8.1			2.1
432																												Days of therapy for Penicillins except for antipseudomonal agents (DOT/1000 PD)	Mean	27.7		SD	2.3			35.1	5.4				44.4			3.8
432																												Days of therapy for First generation cephalosporins (DOT/1000 PD)	Mean	38.5		SD	2.3			44	3.3				45			2.9
432																												Days of therapy for Second generation cephalosporins (DOT/1000 PD)	Mean	21.8		SD	4.4			20.7	2.1				18.2			1.2
432																												Days of therapy for Third generation cephalosporins except for antipseudomonal agents (DOT/1000 PD)	Mean	5.5		SD	2			9.7	2.2				8.4			1.4
432																												Days of therapy for Other antibiotics (DOT/1000 PD)	Mean	8.8		SD	1.7			4	0.9				8			1.6
432																												Total Days of therapy for all antibiotics (DOT/1000 PD)	Mean	215.9		SD	11.4			204	6.4				206.4			7.7
433	Behavioral Approach to Appropriate Antimicrobial Prescribing in Hospitals: The Dutch Unique Method for Antimicrobial Stewardship (DUMAS) Participatory Intervention Study	JAMA Intern Med	Sikkens JJ, van Agtmael MA, Peters EJG, Lettinga KD, van der Kuip M, Vandenbroucke-Grauls CMJE, Wagner C, Kramer MHH.	2017		Netherlands	High	General teaching hospital, tertiary medical center		Both		Pre/post	2	multi	Bundle	No		Intervention choice was not predefined, was free, and was only restricted by practical feasibility	participatory education sessions (physician and culture), presence of infectious diseases physicians during ward round (organization), and guideline revision (guidelines)	2015-01-01	2015-12-01	12 months	providers	36700	patient admission			Overall Proportion of appropriate antibiotic prescribing	percent	64.1					1121	77.4				882
433																												Proportion of cases with unnecessay antimicrobials prescribed	percent	6.6					1121	1.5				882
433																												Proportion of cases with inappropriate choice antimicrobials	percent	11.2					1121	8				882
433																												Proportion of cases with inappropriate dose of antimicrobials prescribed	percent	11.4					1121	6.1				882
433																												Proportion of cases with inappropriate administration of antimicrobials	percent	1.8					1121	2				882
433																												Proportion of cases with excessive duration of antimicrobials	percent	4.4					1121	4.9				882
433																												Overall rate of antimicrobial consumption	Rate (DOT/100 admissions per month	2					21306	2.02				15394
433																												Rate of consumption of intravenous antimicrobials	Rate (DOT/100 admissions per month	1.21					21306	1.28				15394
433																												Rate of consumption of penicillin without BL inhibitor	Rate (DOT/100 admissions per month	0.38					21306	0.41				15394
433																												Rate of consumption of Penicillin with BL inhibitor	Rate (DOT/100 admissions per month	0.5					21306	0.37				15394
433																												Rate of consumption of Cephalosporin (first or second generation)	Rate (DOT/100 admissions per month	0.01					21306	0.01				15394
433																												Rate of consumption of Cephalosporin (third generation)	Rate (DOT/100 admissions per month	0.25					21306	0.31				15394
433																												Rate of consumption of Carbapenem	Rate (DOT/100 admissions per month	0					21306	0.01				15394
433																												Rate of consumption of Quinolone	Rate (DOT/100 admissions per month	0.09					21306	0.07				15394
433																												Rate of consumption of Clindamycin	Rate (DOT/100 admissions per month	0.01					21306	0.01				15394
433																												Rate of consumption of Aminoglycoside	Rate (DOT/100 admissions per month	0.03					21306	0.03				15394
433																												Rate of consumption of Trimethoprim with or without sulfonamide	Rate (DOT/100 admissions per month	0.02					21306	0.02				15394
433																												Rate of consumption of Other antibiotic	Rate (DOT/100 admissions per month	0.21					21306	0.24				15394
433																												Rate of consumption of Antifungal or antiviral	Rate (DOT/100 admissions per month	0.05					21306	0.02				15394
435	The use of an IV to PO clinical intervention form to improve antibiotic administration in a community based hospital	BMJ Qual Improv Rep	Thompson C, Zahradnik M, Brown A, Gina Fleming D, Law M.	2015		Canada	High	Hospital		Retrospective		Pre/post	1	single	Single	yes	5	IV to oral antibiotic conversion	Clinical intervention form designed to facilitate and promote appropriate and timely step-down from IV fluoroquinolone therapy to PO fluoroquinolone therapy within 48 to 72 hours of the initiation of IV therapy. The CIF was created based on the recommendation set out by the IDSA and SHEA to develop a set of guidelines to aid in the conversion from IV to PO therapy.	Not stated	Not stated	5 weeks	providers	211	patients			Percentage Hospital fluoroquinolone usage	Ratio (IV:PO)	39.4:60.6						34.7:65.3
440	Evaluation of More Than One Billion Outpatient Prescriptions and Eight-Year Trend Showing a Remarkable Reduction in Antibiotic Prescription in Turkey: A Success Model of Governmental Interventions at National Level	Pharmacoepidemiol Drug Saf	Aksoy M, Isli F, Kadi E, Varimli D, Gursoz H, Tolunay T, Kara A, Unal S, Mese EA.	2021		Turkey	Upper Middle	Primary care centres		Retrospective		Pre/post	Not stated	multi	Bundled	No		Legislation, monitoring of antibiotic prescription behaviors, and education.	Reminding the legislation to stop access of antibiotics without prescription, monitoring of antibiotic prescription behaviors of primary healthcare physicians, and education of healthcare workers and the public on the appropriate use of antibiotics. The activities and interventions on rational drug use were prioritized in provinces with highest antibiotic prescription rates according to PIS data.	2012	2018-12-01	7 years	providers	1054261396	prescriptions			Percentage of antibiotics prescribed by family physicians	Percent	34.94											24.55
440																												Percentage constitution of antibiotics of all the items prescribed	Percent	13.99											10.47
440																												Percentage expenditure on antibiotics	Percent	14.14											4.12
442	Implementation of telehealth antimicrobial stewardship through partnership of an academic medical center and a community hospital	Am J Health Syst Pharm	Klatt ME, Schulz LT, Fleischman D, Fox BC, Burke S, Grinder D, Rose WE, Lepak AJ, Andes DR.	2021		USA	High	Community hospital		prospective		quasi (pre/post)	1	single	Bundled	Yes	3	Remote telehealth prospective audit and feedback, guideline and order set management, and staff education	The workgroup implemented several antimicrobial stewardship strategies, including inpatient and outpatient antibiotic utilization reporting, vancomycin and aminoglycoside dosing policy revision, antimicrobial formulary optimization, microbiology susceptibility result cascade reporting, culture results notification of staff pharmacists, and a sepsis order set update. Staff pharmamcists at the comm…	2014-06-01	2014-12-01	7 months	providers	1037	patients			Average length of hospital stay	Mean	4.6		SD	2.8			4.2		2.6			4.5			2.9
442																												30 day mortality rate	Percent	11.4						9.5					10.4
442																												Percentage change in imipenem use	Percent							-62
442																												Percentage change in levoflaxacin use	Percent							-19.7
442																												Percentage change in piperacillin/tazobactam use	Percent							-7.1
446	Evaluation of a pharmacist-led antibiotic stewardship program and implementation of prescribing order sets	J Am Pharm Assoc (2003)	Blow C, Harris J, Murphy M, Conn K, Toomey C, Huml I, Phillips E.	2021		USA	High	Academic medical center	Resident-run adult medical clinic	Retrospective		Pre/post	1	single	Bundled	No		This intervention included the implementation of antibiotic prescribing order sets for treatment of H pylori and UTI as well as education to the providers.	The order panels (SmartRx) were implemented into our institution’s EMR, Epic (Epic Systems Corporation), in December 2019. Medical residents and attending physicians were introduced to the SmartRx order panels twice weekly for each week a new group of residents were present at the clinic through a live announcement with details that included how to find information and how to use the SmartRx orde…	2019-12-16	2020-05-01	6 months	providers	158	patients			Percentage of cases with complete appropriate antibiotic regimen	Percent	62.4	63				115						59.5	25				43
446																												Percentage of cases with appropriate antibiotic selection	Percent	72.7	72				115						85.7	36				43
446																												Percentage of cases with appropriate dose prescription	Percent	86.1	87				115						97.6	41				43
446																												Percentage of cases with appropriate antibiotic duration	Percent	77.2	78				115						71.4	30				43
446																												Percentage of cases where antibiotics were prescribed	Percent	89.4	101				115						97.7	42				43
446																												Percentage of cases where antibiotics were indicated	Percent	88.4	99				115						93	40				43
446																												Percentage of cases where Clinically significant drug interactions were observed	Percent	2	2				115						2.4	1				43
446																												Percentage of cases where Pharmacist were consulted	Percent	4.8	5				115						9.5	4				43
446																												Percentage of cases where SmartRx was used	Percent												16.3	7				43
447	Antimicrobial stewardship solutions with a smart innovative tool	J Am Pharm Assoc (2003)	Shawki MA, AlSetohy WM, Ali KA, Ibrahim MR, El-Husseiny N, Sabry NA.	2021		Egypt	Lower middle	Hospital		Both		Longitudinal (Pre/post)	1	single	Bundled	Yes	2	MEDIcare Pro mobile app was developed and used in ASP intervention implementation.	During the implementation of this phase, all health professionals were able to view, access, and obtain real-time data about the hospital antibiogram; antibiogram-based infectious disease protocols for the hospital and different units; hospital formulary restriction with prior authorization, with clear criteria regulating the dispensing of restricted antimicrobials; all decisions taken by the ASP…	2019-01-01	2019-12-01	1 year	providers	27849	Prescription orders			Consumption rate of Ampicillin and beta-lactamase inhibitor	Rate (DDD/100 bed days)	1.41					15445	1.19				12404
447																												Consumption rate of Amoxicillin and beta-lactamase inhibitor	Rate (DDD/100 bed days)	0.18					15445	0.3				12404
447																												Consumption rate of Piperacillin and beta-lactamase inhibitor	Rate (DDD/100 bed days)	4.18					15445	2.01				12404
447																												Consumption rate of Cefazolin	Rate (DDD/100 bed days)	0					15445	0.85				12404
447																												Consumption rate of Cefotaxime	Rate (DDD/100 bed days)	6.76					15445	4.7				12404
447																												Consumption rate of Ceftazidime	Rate (DDD/100 bed days)	0.37					15445	0.52				12404
447																												Consumption rate of Ceftriaxone	Rate (DDD/100 bed days)	8.54					15445	5.68				12404
447																												Consumption rate of Cefoperazone	Rate (DDD/100 bed days)	1.95					15445	1.17				12404
447																												Consumption rate of Cefoperazone and beta-lactamase inhibitor	Rate (DDD/100 bed days)	6.93					15445	4.91				12404
447																												Consumption rate of Cefepime	Rate (DDD/100 bed days)	3.93					15445	5.04				12404
447																												Consumption rate of Meropenem	Rate (DDD/100 bed days)	9.34					15445	10.16				12404
447																												Consumption rate of Ertapenem	Rate (DDD/100 bed days)	0.88					15445	0.22				12404
447																												Consumption rate of Imipenem and cilastatin	Rate (DDD/100 bed days)	1.55					15445	0.88				12404
447																												Consumption rate of Clarithromycin	Rate (DDD/100 bed days)	0.14					15445	0.08				12404
447																												Consumption rate of Clindamycin	Rate (DDD/100 bed days)	3.21					15445	2.28				12404
447																												Consumption rate of Gentamicin	Rate (DDD/100 bed days)	2.02					15445	0.89				12404
447																												Consumption rate of Amikacin	Rate (DDD/100 bed days)	1.19					15445	0.78				12404
447																												Consumption rate of Ciprofloxacin	Rate (DDD/100 bed days)	0.48					15445	0.7				12404
447																												Consumption rate of Levofloxacin	Rate (DDD/100 bed days)	8.71					15445	6.7				12404
447																												Consumption rate of Vancomycin	Rate (DDD/100 bed days)	3.97					15445	3.6				12404
447																												Consumption rate of Teicoplanin	Rate (DDD/100 bed days)	0.69					15445	0.59				12404
447																												Consumption rate of Colistin	Rate (DDD/100 bed days)	1.66					15445	1.36				12404
447																												Consumption rate of Metronidazole	Rate (DDD/100 bed days)	0					15445	7.73				12404
447																												Consumption rate of Linezolid	Rate (DDD/100 bed days)	4.26					15445	2.11				12404
447																												Consumption rate of Tigecycline	Rate (DDD/100 bed days)	2.78					15445	1.66				12404
447																												Frequency of Drug Related problems	Percent	0.54	172				15445	3.23	1242			12404
447																												Acceptance rate of pharmacist recommendations	Percent	87.8					15445	77.2				12404
447																												Cost/100 bed days of antimicrobials	E£	15432						12211
447																												LOS	Mean	3.2		SD	0.22			3.04		0.27
451	Improving urinary tract infection treatment through a multifaceted antimicrobial stewardship intervention in the emergency department	Am J Emerg Med	Zalmanovich A, Katzir M, Chowers M, Matar A, Rodrig J, Alon D.	2021		Israel	High	Secondary care teaching hospital		prospective		quasi (pre/post)	1	single	Bundled	No		Dissemination of guidelines, short lectures, incorporation of order sets into electronic ED charts and weekly personal audit and feedback.	A treatment algorithm for UTI, specifically directed at patients discharged from the ED and adapted from existing hospital protocols based on local antibiotic resistance patterns. The algorithm was implemented in the ED after a pharmacist and an ID fellow conducted in-service training for ED physicians. The protocol was distributed to their personal smartphones. Hard copies of the protocol were p…	2018-04-01	2018-06-01	3months	providers	427	patients			Overall adherence to treatment protocol	Percent	41	74				177	84	132			156	73.4	69				94
451																												Proportion of patients discharged while on antibiotics	Percent	76	135				177	95	149			156	92.6	87				94
451																												Proportion of adherence to treatment duration	Percent	42.4	75				177	85.9	134			156	74.5	70				94
451																												Proportion of Quinolone use	Percent	19.1	37				177	5	8			156	7.4	7				94
462	Start smart': using front-line ownership to improve the quality of empiric antibiotic prescribing in a paediatric hospital	BMJ Open Qual	Cunney R, Kirrane-Scott M, Rafferty A, Stapleton P, Okafor I, McNamara R.	2019		Ireland	High	Paediatric university hospital		Both		Pre/post	1	single	Bundled	Yes	4	Regular discussions, antibiotic ‘spot quiz’, updates to prescribing guidelines, prescribing app, summary cards, and reminders and guideline summaries.	Weekly feedback of audit data at a pre-existing clinical meeting; We used Liberating Structures (‘Impromptu Networking’ and ‘1-2-4-All’) to engage prescribers in discussing their responses to audit data, identify areas of agreement in relation to rational antibiotic prescribing (‘Minimum Specifications’), and suggest potential tests of change.	2015-01-01	2017-12-01	2 years	providers	Not stated	patients			Rate of antibiotic consumption	Rate (DDD/100 Bed Days)	72.5						62.1
462																												Median compliance with indication documentation and guidelines	Percent	30						100
464	Impact of an antimicrobial stewardship program on healthcare-associated Clostridium difficile rates at a community-based teaching hospital	J Infect Prev	Moffa MA, Walsh TL, Tang A, Bremmer DN.	2018		USA	High	Community based teaching hospital		Retrospective		Pre/post	1	single	Bundled	No		Audit and feedback, restriction to some tier 1 antibiotics	A series of educational lectures were delivered prior authorisation is required for Tier 1 restricted antimicrobial agents seven days per week. Use of all Tier 1 agents requires prior ASP approval. The ASP pager is answered between 08:00 and 17:00. Calling clinicians are expected to provide a rationale for the use of the restricted agent. If an agent is approved by the ASP team, the subsequent pl…	2015-09-01	2016-12-31	16 months	providers	118210	Patient days			Rates of healthcare-associated Clostridium difficile infections (HA-CDI)	Rate (HA-CDI/1000 patient days)	0.84		SD	0.7		75600						0.28			0.22		42610
464																												Rate of Ceftriaxone use	Rate (DDD/1000PD)	58		SD	8.3		75600						49.5			8.1		42610
464																												Rate of Fluoroquinolones use	Rate (DDD/1000PD)	63.8		SD	14.2		75600						51.5			9.7		42610
464																												Rate of Clindamycin use	Rate (DDD/1000PD)	37.5		SD	7.5		75600						29.6			7.9		42610
464																												Rate of Carbapenems use	Rate (DDD/1000PD)	14.4		SD	7.8		75600						10.2			8.1		42610
464																												Rate of Aztreonam, cefepime, ceftaroline, piperacillin-tazobactam use	Rate (DDD/1000PD)	109.9		SD	25		75600						114.8			23.7		42610
464																												Rate of Tigecycline, linezolid, daptomycin use	Rate (DDD/1000PD)	11.5		SD	6.5		75600						5.7			4.6		42610
468	Using Audit and Feedback to Improve Antimicrobial Prescribing in Emergency Departments: A Multicenter Quasi-Experimental Study in the Veterans Health Administration	Open Forum Infect Dis	Livorsi DJ, Nair R, Dysangco A, Aylward A, Alexander B, Smith MW, Kouba S, Perencevich EN.	2021		USA	High	VA centers	Emergency departments	Prospective		Pre/post	4	Multi	Bundled	No	NA	Education, audit and feedback	Initial review of provider's prescribing practices with anonymous comparison to peers, Review of guidelines, Audit and feedback	2018-11-01	2019-09-01	11 months	Providers
470	A sustainable strategy to prevent misuse of antibiotics for acute respiratory infections	PLoS One	Rattinger GB, Mullins CD, Zuckerman IH, Onukwugha E, Walker LD, Gundlapalli A, Samore M, Delisle S.	2012		USA	High	Healthcare system		Retrospective		RCT	2	Multi-center	Single	No		Adoption of Clinical Decision Support System		2003-01-01	2006	4 years	Prescribers	3831	Patients		Adherence/Appropriateness of Therapy	The proportion of unwarranted prescriptions of fluoroquinolone and azithromycin (targeted antibiotics)	Percent
470																											Adherence/Appropriateness of Therapy	The proportion of unwarranted prescriptions of other antibiotics	Percent
470																											Adherence/Appropriateness of Therapy	Proportion of incidences where antibiotics use was congruent with clinical guidelines	Proportion (congruent antibiotic use as stated in guideliens/Total visits of patients with Acute Respiratory Infections
471	Effect of an intervention to improve the prescription of antifungals in pediatric hematology-oncology	Pediatr Blood Cancer	Santiago-Garc?a B, Rinc?n-L?pez EM, Ponce Salas B, Aguilar de la Red Y, Garrido Colino C, Mart?nez Fern?ndez-Llamazares C, Saavedra-Lozano J, Hern?ndez-Sampelayo Matos T; POPA Study Group.	2020		Spain	High	Tertiary university hospital	Paediatric unit	Both		Pre/post	1	Single	Bundled			A protocol for the management of invasive fungal disease (IFD) was adopted. The prescribing physcians also attended a training after which their knowledge was evalauted at intervals of 6 months	A multidisciplinary team established a protocol for the management of invasive fungal disease (IFD). Prescribing pediatricians attended a training course on IFD and were evaluated before 0, 6, and 12 months after the intervention.	2013-06-01	2015-12-01	31 months	providers	56	patients				Percent	24	8				33						23.7	36				152
471																											Adherence/Appropriateness of Therapy	Percentage of episodes of inadequate Antifungal prescription	Percent	15.2	5				33						5.3	8				152
471																											Adherence/Appropriateness of Therapy	Percentage of episodes of inadequate indication as a reason for inadequate AF (Antifungal) prescription	Percent	15.2	5				33						1.3	2				152
471																											Adherence/Appropriateness of Therapy	Percentage of episodes of inadequate dosage as a reason for inadequate AF prescription	Percent	0	0				33						3.2	5				152
471																											Adherence/Appropriateness of Therapy	Percentage of episodes of inadequate route of administration as a reason for inadequate AF prescription	Percent	0	0				33						0.6	1				152
471																											Adherence/Appropriateness of Therapy	Percentage of episodes of inadequate duration as a reason for inadequate AF prescription	Percent	0	0				33						0	0				152
471																											AMU	Percentage of antifungals used for prophylaxis	Percent	42.4	14				33						62.5	95				152
471																											AMU	Percentage of antifungals used for empiric therapy	Percent	48.5	16				33						31.6	48				152
471																											AMU	Percentage of antifungals used for targeted	Percent	9.1	3				33						5.9	9				152
471																											AMU	Percentage of episodes treated with Fluconazole	Percent	24.2	8				33						32.9	50				152
471																											AMU	Percentage of episodes treated with Micafungin	Percent	24.2	8				33						32.9	50				152
471																											AMU	Percentage of episodes treated with Liposomal amphotericin B	Percent	33.3	11				33						21.1	32				152
471																											AMU	Percentage of episodes treated with Voriconazole	Percent	9.1	3				33						6.6	10				152
471																											AMU	Percentage of episodes treated with posaconazole	Percent	0	0				33						2.6	4				152
471																											AMU	Percentage of episodes treated with Caspofungin	Percent	3	1				33						1.3	2				152
471																													Percent	15.2	5				33						13.2	20				152
471																													Percent	6.1	2				33						11.2	17				152
471																													Percent	27.3	9				33						4.6	7				152
474	Reducing antibiotic prescribing for lower respiratory tract infections 6?years after a multifaceted intervention	Int J Clin Pract	Molero JM, Moragas A, Gonz?lez L?pez-Valc?rcel B, Bjerrum L, Cots JM, Llor C.	2019		Spain	High	Primary care		Retrospective		Pre/post	Not stated	multi	Bundled	No		Individual feedback, training course, clinical guidelines, CRP tests, Bronchues and posters	GPs were trained on appropriate use of antibiotics for lower respiratory tract infections, clinical guidelines with recommendations for diagnosis and treatment were made available and the need for CRP test in diagnosis emphasized. Training about the interpretation of CRP tests was done. Finally, bronchures and posters were made available in waiting rooms and as handouts for patients.	2008-11-01	2008-12-01	2 months	General practitioners, patients	4333	Patients	Odds ratios are based on hierachical multilevel logistic regression		Patient's age as predictor of antibiotic prescription	Odds ratio (multilevel regression)
474																												Female gender as predictor of antibiotic prescription	Odds ratio (multilevel regression)
474																												Prio duration of symptoms as predictor of antibiotic prescription	Odds ratio (multilevel regression)
474																												Fever as predictor of antibiotic prescription	Odds ratio (multilevel regression)
474																												Cough as a predictor of antibiotic prescription	Odds ratio (multilevel regression)
474																												Dyspnoea as predictor of antibiotic prescription	Odds ratio (multilevel regression)
474																												Increase of sputum as predictor of antibiotic prescription	Odds ratio (multilevel regression)
474																												Purulence of sputum as predictor of antibiotic prescription	Odds ratio (multilevel regression)
474																												Patient antibiotic demands as predictor of antibiotic prescription	Odds ratio (multilevel regression)
474																												CRP level <20mg/L as predictor of antibiotic prescription	Odds ratio (multilevel regression)
474																												Percentage of penicillin IV prescribed	Percent
474																												Percentage of Amoxicillin prescribed	Percent
474																												Percentage of Amoxicillin and clavunate prescribed	Percent
474																												Percentage of macrolides prescribed	Percent
474																												Percentage of quinolones prescribed	Percent
474																												Percentage of cephalosporins prescribed	Percent
474																												Percentage of other antibiotics prescribed	Percent
479	Control of extended-spectrum {beta}-lactamase-producing Klebsiella pneumoniae using a computer-assisted management program to restrict third-generation cephalosporin use	J Antimicrob Chemother	Kim JY, Sohn JW, Park DW, Yoon YK, Kim YM, Kim MJ.	2008		Korea Republic	High	University hospital		Both		Pre/post	1	Single	Single	Yes	3	Restriction to 3rd generation cephalosporin using computerized antibiotic prescription program	The hospital introduced a computerized antibiotic prescription system in 2002. This system blocks repeated copied prescriptions, so the doctors prescribe antibiotics using the system every 3 days. The hospital controls proper antibiotic usage through a restricted	2004-11-01	2006-04-01	18 months	Providers	Not stated	patients			Density of cepalosporin use (AUD)	Rate (DDD/1000 PD)	103.2						84.9
479																												Antimicrobial Use Density for 1st generation cephalosporins	Rate (DDD/1000 PD)	30.3		SD	3.8			34.3		3.8			27.3		SD	5.8
479																												Antimicrobial Use Density for 2nd generation cephalosporins	Rate (DDD/1000 PD)	102.1		SD	14.5			121.2		15			95.3		SD	17.5
479																												Antimicrobial Use Density for 3rd generation cephalosporins	Rate (DDD/1000 PD)	103.2		SD	10.2			84.9		10			115.1		SD	8.4
479																												Antimicrobial Use Density for 4th generation cephalosporins	Rate (DDD/1000 PD)	5.8		SD	2.9			4.6		1.8			6.6		SD	12.4
479																												Antimicrobial Use Density for Aminoglycosides	Rate (DDD/1000 PD)	188		SD	12.7			195.1		16.2			169.6		SD	22.6
479																												Antimicrobial Use Density for Carbapenems	Rate (DDD/1000 PD)	14.5		SD	3.9			18.2		5.6			20.6		SD	7.7
479																												Antimicrobial Use Density for Quinolones	Rate (DDD/1000 PD)	31		SD	3.1			37.5		4.2			33.1		SD	3.5
479																												Antimicrobial Use Density for b-lactam/b-lactamase inhibitors	Rate (DDD/1000 PD)	53.3		SD	7.3			62.6		5.7			60.7		SD	12.1
479																												Antimicrobial Use Density for Piperacillin/tazobactam	Rate (DDD/1000 PD)	6.4		SD	2.5			11.1		1.8			7.6		SD	2.8
479																												Proportion of multidrug-resistant isolate of ESBL-producing K. pneumoniae	Percent	8.13	47				578	32.03	188			587	20.64	97				470
479																												Proportion of multidrug-resistant nosocomial isolate of ESBL-producing E. coli	Percent	4.77	53				1110	7.65	78			1020	6.82	58				851
479																												Proportion of multidrug-resistant nosocomial isolate of Imipenem-resistant P. aeruginosa	Percent	22.78	154				676	27.07	144			532	16.72	113				676
479																												Proportion of multidrug-resistant nosocomial isolate of TZP-resistant P. aeruginosa	Percent	21.15	143				676	8.65	46			532	3.4	23				676
479																												Proportion of multidrug-resistant nosocomial isolate of Imipenem-resistant A. baumannii	Percent	13.65	70				513	15.01	62			413	6.59	27				410
479																												Proportion of multidrug-resistant nosocomial isolate of TZP-resistant A. baumannii	Percent	53.8	276				513	57.56	236			410	45.76	189				413
480	Changes in antimicrobial utilization during the coronavirus disease 2019 (COVID-19) pandemic after implementation of a multispecialty clinical guidance team	Infect Control Hosp Epidemiol	Staub MB, Beaulieu RM, Graves J, Nelson GE.	2020		USA	High	Tertiary care academic medical center	Internal medicine and Medical Intensive care QUnit	Retrospective		Pre/post	1	Single	Bundled	No		Multispecialty COVID-19 clinical guidance team which included daily, patient-specific antimicrobial stewardship recommendations.	infectious diseases SARS-CoV-2 pharmacotherapeutics working group created COVID-19 clinical guidance, available to all providers. Each patient was discussed, including current medications, culture and lab results, care plan, trial eligibility, and discharge plans. The primary provider made final clinical care decisions. Meetings lasted 1–1.5 hours but shortened to ~30 minutes as meetings became r…	2020-03-01	2020-05-01	3 months	Providers	238	patients		AMU	Weekly rate of change in antimicrobial use by the Internal medicine teams	Rate (DOT/1000 PD)	145.3		95% CI	35.1	255.5		-362.3		-443.3	-281.2
480																											AMU	Weekly rate of change in antimicrobial use by the MICU teams	Rate (DOT/1000 PD)	204		95% CI	-16.9	424.8		-226.3		-381.2	-71.3
480																											AMU	Weekly rate DiD change of azithromycin	Rate (DOT/1000 PD)	48.7		95% CI	21.7	75.7		-58.2		-78	-38.3
480																											AMU	Weekly rate DiD change of ceftriaxon	Rate (DOT/1000 PD)			95% CI	47.9	12.6	83.2	13.6		-12.4	39.6
482	Multifaceted intervention for improving antimicrobial prescription at discharge in the emergency department	Infect Control Hosp Epidemiol	Tagashira Y, Goto M, Kondo R, Honda H.	2021		Japan	High	Tertiary care center	Emergency department	Both		Pre/post	1	single	Bundled	No		Education, treatment guidelines, antimicrobial order sets, monthly reports on the use of antibiotics, postprescription review and feedback	Consisted of (1) an educational session about common infectious diseases encountered in the emergency department and the ASP concept; (2) an evidence-based treatment pocket guide, including antimicrobial indications, choices, dosages, dosage intervals, safety information for pregnant patients, and antimicrobial recommendations based on various guidelines and textbooks, (3) antimicrobial order set…	2018-10-01	2019-09-01	1 year	Providers	2835	patients			Average monthly proportion of appropriate antibiotics prescribed at Discharge	Mean (%)	47.2					1555	79.5				1280
482																												Rate of Penicillins prescription at Emergency Department discharge	Rate (number prescribed/1000 visits)	18.4					1555	18				1280
482																												Rate of Cephalosporins prescription at Emergency Department discharge	Rate (number prescribed/1000 visits)	10					1555	8.8				1280
482																												Rate of Fluoroquinolones prescription at Emergency Department discharge	Rate (number prescribed/1000 visits)	5.8					1555	2				1280
482																												Rate of Trimethoprim-sulfamethoxazole prescription at Emergency Department discharge	Rate (number prescribed/1000 visits)	3.5					1555	5.4				1280
482																												Rate of Macrolides prescription at Emergency Department discharge	Rate (number prescribed/1000 visits)	2.3					1555	0.9				1280
482																												Rate of Clindamycin prescription at Emergency Department discharge	Rate (number prescribed/1000 visits)	0.3					1555	0.4				1280
482																												Rate of Tetracyclines prescription at Emergency Department discharge	Rate (number prescribed/1000 visits)	0.2					1555	0.4				1280
482																												Rate of Metronidazole prescription at Emergency Department discharge	Rate (number prescribed/1000 visits)	0.08					1555	0.2				1280
482																												Rate of Fosfomycin prescription at Emergency Department discharge	Rate (number prescribed/1000 visits)	0.08					1555	0				1280
482																												Rate of Penicillins + macrolides prescription at Emergency Department discharge	Rate (number prescribed/1000 visits)	1.5					1555	1.7				1280
482																												Rate of Penicillins + fluoroquinolones prescription at Emergency Department discharge	Rate (number prescribed/1000 visits)	0.2					1555	0.06				1280
482																												Rate of Combination therapy with anaerobic coveragea prescription at Emergency Department discharge	Rate (number prescribed/1000 visits)	0.3					1555	0.06				1280
482																												Rate of other antibiotic prescription at Emergency Department discharge	Rate (number prescribed/1000 visits)	0.2					1555	0.06				1280
485	Impact of a web-based antimicrobial approval system on broad-spectrum cephalosporin use at a teaching hospital	Med J Aust	Richards MJ, Robertson MB, Dartnell JG, Duarte MM, Jones NR, Kerr DA, Lim LL, Ritchie PD, Stanton GJ, Taylor SE.	2003		Australia	High	Hospital		Prospective		Pre/post	1	Single	Single	No		Restriction of prescriber access to Ceftriaxone and cefotaxime by making it mandatory for Antibiotic Approval Number only obtained through the web app		2001-03-01	2002-06-01	15 months	Providers	Not stated	Patients		AMU	Average usage rate of Ceftriaxone and Cefotaxime in wards (DDD/1000 bed days)	Mean	38.3											17.6
485																											AMU	Average usage rate of gentamycin (DDD/1000 bed days)	Mean	30											48.3
485																											AMU	Average usage rate of benzylpenicillin (DDD/1000 bed days)	Mean	20.7											28.4
485																											AMU	Proportion of patients treated with with ceftriaxone nand cefotaxime with a normal chest xray	Percent	50	18				36						27	11				41
488	The effect of profiling report on antibiotic prescription for upper respiratory tract infection	Malays Fam Physician	Mohd Fozi K, Kamaliah M.	2013		Malaysia	Upper middle	Primary care clinics	Upper resp tract inf	Prospective		Pre/post	3	Multi	Single	No	NA	Review and feedback	monitoring of antibiotic usage for URTI by the individual provider and emailing the profiling report	2011-01-01	2011-12-01	1 year	Providers	45084	consultations for URTI		AMU	Percent of patients who received an antibiotic for URTI	Percent	33.5	7470				22328						23.3					22756
488																											AMU	Median antibiotic prescription rate among individual physicians	Median	34.1		IQR	27.3		22328						24.5			19.6		22756
488																											AMU	Median antibiotic prescription rate among individual medical assistants	Median	26.5		IQR	12.3		22328						20.1			17.3		22756
494	Implementation of an Educational Intervention to Reduce Inappropriate Antibiotic Use in Upper Respiratory Infections	J Dr Nurs Pract	Durante J, McBride J, Miklo L, Killeen M, Creech C.	2017		USA	High	Provider practice	Upper respiratory infections	Retrospective		Pre/post	1	Single	Bundled	No	NA	Education, pocket reference card	A “lunch-and-learn” session, conducted by the investigators, incorporated providing an educational presentation along with lunch, for the provider, medical assistants, and front office staff. Evidence-based information on antibiotic prescribing for upper respiratory infections was presented with clarification questions addressed. Pocket cards with an algorithm developed by the Institute for Clini…	Single time intervention		NA	Provider	88	charts		AMU	Percent of patients with a URI symptom who received an antibiotics	Percent	85	33				39						79	38				49
495	Theory-based interventions to reduce prescription of antibiotics--a randomized controlled trial in Sweden	Fam Pract	Milos V, Jakobsson U, Westerlund T, Melander E, M?lstad S, Midl?v P.	2013		Sweden	High	Public primary health care centres		Prospective		RCT	22	Multi	Bundled	No		Persuasive communication intervention (PCI) and the graded task intervention (GTI)	There were two intervention arms in this study besides the control. First intervention group comprised of Questionnaire-based behaviour change interventions together with Persuassive communication. Also, the second intervention group received Questionnaire-based behaviour change interventions- plus Graded tasks where clinicians were presented with vignattes to solve.	2011-12-01	2012-02-01	77 days	Providers	84	providers		AMU	Antibiotic Prescribing rate, number of prescriptions per 1,000 listed inhabitants for all ages (Pasuassive communication intervention (PCI))	Mean
495																											AMU	Antibiotic Prescribing rate for 0-6 ages (Pasuassive communication intervention (PCI))	Mean
495																											AMU	Antibiotic Prescribing rate for all ages (graded task intervention (GTI))	Mean
495																											AMU	Antibiotic Prescribing rate for 0-6 ages (graded task intervention (GTI))	Mean
496	Contribution of antimicrobial stewardship programs to reduction of antimicrobial therapy costs in community hospital with 429 Beds --before-after comparative two-year trial in Japan	J Pharm Policy Pract	Fukuda T, Watanabe H, Ido S, Shiragami M.	2014		Japan	High	Community hospital		Prospective		Pre/post	1	Single	Single	No	NA	Prospective audit and feedback	H	2010-07-01	22 months	24 months	Providers	15679	patients		AMU	Mean total antimicrobial use in DDDs per 1,000 patient-days	Mean rate, DDDs per 1000 patient days	138.7											138.8
496																											Cost	Mean monthly costs of therapy per 1,000 patient days	Mean cost, USD, per 1,000 patient days	6133.5											4555
500	Clinical decision support and appropriateness of antimicrobial prescribing: a randomized trial	JAMA	Samore MH, Bateman K, Alder SC, Hannah E, Donnelly S, Stoddard GJ, Haddadin B, Rubin MA, Williamson J, Stults B, Rupper R, Stevenson K.	2005		USA	High	Primary care clnics		Both		RCT	Not stated	Multi-center	Bundled	Yes	2	Six communities received a community intervention alone and 6 communities received community intervention plus CDSS that were targeted toward primary care clinicians. The CDSS comprised decision support tools on paper and a handheld computer to guide diagnosis and management of acute respiratory tract infection.		2002-01-01	2003-09-01	21 months	Providers	13081			AMU	Change in Total prescription rate Rate per 100 Person-Years(SE)	Rate
500																											AMU	Odds of Selection of Penicillin at Visits for Which an Antimicrobial Agent Was Prescribed (Multinomial regression)	Odds ratio
500																											AMU	Odds of Selection of Macrolides at Visits for Which an Antimicrobial Agent Was Prescribed (Multinomial regression)	Odds ratio
500																											AMU	Odds of Selection of Cephalosporins at Visits for Which an Antimicrobial Agent Was Prescribed (Multinomial regression)	Odds ratio
500																											AMU	Odds of Selection of other antibiotics at Visits for Which an Antimicrobial Agent Was Prescribed (Multinomial regression)	Odds ratio
500																											AMU	Change in Macrolide prescription rate Rate per 100 Person-Years(SE)	Rate
501	[Physicians with access to point-of-care tests significantly reduce the antibiotic prescription for common cold]	Rev Esp Quimioter	Llor C, Hern?ndez S, Cots JM, Bjerrum L, Gonz?lez B, Garc?a G, Alc?ntara Jde D, Guerra G, Cid M, G?mez M, Ortega J, P?rez C, Arranz J, Monedero MJ, Paredes J, Pineda V; Grupo de Trabajo Happy Audit Espa?a.	2013	Spanish	Spain		Primary care centers		Retrospective		Pre/post	Not stated	Multi	Bundled	No	NA	Full intervention group: Individual audit and feedback, Education, Guidelines, patient information leaflets, rapid antigen detection and C-reactive protein tests; Partial interventiong group: Individual audit and feedback, Education, patient informational leaflets
502	Exploring the Effectiveness of Team-based Enablement Interventions to Improve Antibiotic Prescribing within a Psychiatric Hospital	Innov Clin Neurosci	Leppien EE, Demler TL, Trigoboff E.	2019		USA	High	State psychiatric hospital	UTIs	Not stated		Randomized trial	1	Single	Single	No	NA	Education (live or online)	clinicians were randomly assigned to receive UTI education either as a live lecture provided by a trained clinician or as independent study with identical content, highlighting key messages of UTI treatment as de ned by the P&T committee based on current literature and guideline recommendations	2017-08-01	2017-12-01	NA one time, single event	Providers				Adherence/Appropriateness of Therapy	Percent of UTI cases receiving appropriate antibiotic regimed	77	10					13	17	1			6	100	5				5	50	6
505	Taking an Antibiotic Time-out: Utilization and Usability of a Self-Stewardship Time-out Program for Renewal of Vancomycin and Piperacillin-Tazobactam	Hosp Pharm	Graber CJ, Jones MM, Glassman PA, Weir C, Butler J, Nechodom K, Kay CL, Furman AE, Tran TT, Foltz C, Pollack LA, Samore MH, Goetz MB.	2015		USA	High	VA, Tertiary care teaching hospital		Retrospective		Pre/post	1	Single	Bundled	Yes	2	Education, Clinical decision-making tool, ID approval for extended duration beyond guideline	time-out program consisted of 3 components: (1) an electronic antimicrobial dashboard that aggregated infection-relevant clinical data; (2) a templated note in the electronic medical record that included a structured review of antibiotic indications and that provided automatic approval of continuation of therapy when indicated; and (3) an educational and social marketing campaign. With introducti…	Phase 1: March 2013, Phase 2: April 2013, Phase 3: May 2013, Phase 4: June 2013	2013-10-01	8 months	Providers	250	time-out eligible episodes for patients receiving vancomycin or pip-tazo		Adherence/Appropriateness of Therapy	Percent of vancomycin prescriptions that were guideline-discordant	Percent	0	0				199						5	7				145
505																											Adherence/Appropriateness of Therapy	Percent of pip-tazo continuations that were guideline-discordant	Percent	2	2				93						9	9				105
506	Optimizing preoperative prophylaxis in patients with reported ?-lactam allergy: a novel extension of antimicrobial stewardship	J Antimicrob Chemother	Vaisman A, McCready J, Hicks S, Powis J.	2017		USA	High	Urban Community Tecahing hospital	Surgical wards	Prospective		Pre/post	1	Single	Single	No		Assessing the impact of self-reported b-lactam allergy (SRBA)		2013-08-01	2016-06-01	35 months	Patients	485	Patients		AMU	Percentage change in overall use of alternative antibiotic prophylaxis	Percent	81.9											55.9
[truncated: 753 more rows]
[truncated: 127 more columns]
